# Supplementary material for: Loss of EGFR-ASAP1 signaling in metastatic and unresectable hepatoblastoma
Source: Sci Rep. 2016 Dec 2;6:38347. doi: 10.1038/srep38347 (PMC5133573; doi:10.1038/srep38347)
Supplement: Supplelmentary Tables 1–5 [file srep38347-s2.xls]

## Sheet: Tbl1_HBL_diff_expressed_genes
Supplementary Table 1. Differentially expressed genes in the HBL tumor transcriptome
gene	pv	qv	log2(fc)	Fold change
DPM1	0.00104271	0.011204	-1.09041	0.469628
CFH	4.17e-05	0.00123679	-3.22712	0.106793
GCLC	0.000950585	0.0104953	-1.85616	0.276211
STPG1	3.03e-05	0.0010104	1.53644	2.90079
ENPP4	9.07e-06	0.000452664	-2.07771	0.236891
CYP51A1	0.000667672	0.00819114	-3.69894	0.0770032
RAD52	0.000706429	0.00853216	1.47236	2.77476
LAP3	1.18e-07	4.06e-05	-2.95106	0.129313
LASP1	3.61e-05	0.00113149	1.12567	2.18203
M6PR	2.13e-06	0.000190296	-1.81298	0.284603
TFPI	7.2e-05	0.00178966	-2.10295	0.232782
RBM5	0.000563828	0.00726881	1.26638	2.40558
SLC7A2	0.00118135	0.0122038	-3.266	0.103953
AK2	0.000405699	0.00579491	-1.23161	0.425842
CD38	0.00022899	0.00391235	-3.63232	0.0806423
RBM6	9.31e-06	0.000460076	1.73014	3.31761
CAMKK1	0.00118854	0.012256	1.63183	3.09905
RECQL	1.98e-05	0.000755751	-1.4177	0.374309
HSPB6	0.000311271	0.00482439	3.9029	14.9586
ARHGAP33	6.51e-07	9.62e-05	5.89686	59.5842
SLC25A13	0.00131259	0.0131712	-1.76321	0.294591
CDC27	8.59e-05	0.00200655	-1.32667	0.398689
DVL2	3.08e-06	0.000238021	2.20858	4.62219
THSD7A	0.00235638	0.0202882	-1.32576	0.398938
RPAP3	0.00190684	0.0173448	-1.3789	0.384511
ACSM3	0.000154393	0.00299388	-2.84585	0.139096
SPPL2B	1.36e-07	4.45e-05	2.17565	4.5179
BZRAP1	4.93e-06	0.000317266	2.95922	7.77705
PON1	0.000998457	0.0108619	-4.60587	0.0410673
WDR54	0.00252365	0.0213088	1.82977	3.5548
ABCB4	0.000393521	0.00567507	-2.42033	0.186814
RHBDD2	0.00296712	0.0239057	1.04105	2.05772
IBTK	1.78e-06	0.000169608	-2.46428	0.181209
MYCBP2	9.37e-05	0.0021284	-2.30594	0.202229
FBXL3	5.61e-06	0.000345285	-2.02786	0.245219
ZFX	0.000954085	0.0105188	-1.23896	0.423678
LAMP2	0.00404532	0.0301139	-1.25933	0.417738
OSBPL7	9.26e-07	0.000118031	3.86802	14.6013
TMEM98	1.5e-06	0.000153059	2.51298	5.708
TMEM132A	6.24e-07	9.42e-05	4.14544	17.6971
CX3CL1	0.000508001	0.00676372	2.69785	6.48834
SPATA20	0.000236358	0.00398578	1.13088	2.18992
DLX6	2.74e-05	0.000941305	4.70786	26.1341
KDM7A	0.00178053	0.0165065	-1.14882	0.450993
USH1C	0.00464046	0.0333157	2.77167	6.82898
IFRD1	2.07e-05	0.000773895	1.52124	2.87037
GTF2IRD1	0.000424405	0.00595646	2.67149	6.37086
ARHGAP44	0.000799297	0.00928026	1.78557	3.44756
UPP2	0.000731242	0.0087467	-5.29383	0.0254917
MARK4	0.000132489	0.00268298	1.57402	2.97734
DNAH9	0.00241494	0.0206492	2.72442	6.60896
KIAA0100	6.84e-05	0.00172824	-1.73045	0.301359
RHBDF1	1.9e-06	0.000177738	2.88931	7.40918
BAIAP3	0.00370056	0.02815	1.46125	2.75347
PIGQ	0.000329775	0.00502633	1.63242	3.10033
CRAMP1L	0.00108881	0.0115549	1.57658	2.98262
TEAD3	0.000425535	0.00596867	1.39882	2.63685
DNAJC11	0.000873361	0.00989249	-1.35049	0.392159
FMO3	0.0068563	0.0442015	-3.21482	0.107707
E2F2	0.000299533	0.00471246	2.55135	5.86183
CDK11A	3.91e-05	0.00118841	1.24384	2.36828
SPAG9	0.00311115	0.0247834	-1.10424	0.465148
CELSR3	0.000195728	0.0035127	3.43079	10.7838
AASS	0.000567627	0.00729668	-2.9347	0.130788
MGST1	0.00381794	0.0288232	-2.26925	0.207437
PKD1	0.000217044	0.00375469	1.29799	2.45887
MED24	1.91e-05	0.000736353	1.64352	3.12427
RHOBTB2	0.000112994	0.00241092	2.00372	4.01033
SEC62	7.02e-05	0.00175568	-1.34652	0.39324
CSDE1	3.38e-05	0.0010825	-1.1144	0.461884
UBE3C	5.23e-07	8.67e-05	-1.1987	0.435669
REV3L	0.00432324	0.0316087	-1.31953	0.400666
MASP2	0.00117305	0.0121371	-2.80206	0.143382
IYD	0.00141923	0.0139905	-4.72407	0.0378368
POMT2	0.000418243	0.00590545	1.53926	2.90645
NCAPD2	0.00144957	0.0141982	1.39285	2.62596
IFFO1	1.64e-06	0.000160906	2.79773	6.95347
GIPR	0.00387665	0.0291227	2.63683	6.21962
NISCH	3.2e-06	0.000241719	1.86169	3.63434
LRRC23	0.000107484	0.00233447	1.81183	3.51087
TCEB3	1.28e-06	0.000138955	-1.53641	0.344742
CLCN6	0.000137303	0.0027468	2.04899	4.13816
SLC6A7	0.00455543	0.0328925	1.9504	3.86482
MKS1	0.000229283	0.00391444	1.90099	3.73468
ABHD5	0.00326182	0.0256833	-2.17904	0.220823
AKAP8L	1.46e-05	0.000617438	2.15491	4.45339
TTC19	0.00015944	0.00305407	-1.02765	0.49051
DPF1	0.00302963	0.0242772	1.65367	3.14633
SYT7	0.00101681	0.0110067	-4.18217	0.0550859
LARS2	8.16e-06	0.000426537	-1.29078	0.408729
PIK3C2A	3.64e-06	0.000262176	-1.73707	0.299978
ANLN	0.00433483	0.0316582	2.66458	6.34041
WIZ	1.03e-07	3.93e-05	1.13612	2.19788
QPCTL	0.00266855	0.0221693	1.59103	3.01265
SEMA3B	2.64e-05	0.000911226	3.92953	15.2372
NR1H4	0.000151369	0.00294951	-2.21255	0.215752
ELOVL5	0.00184092	0.0169127	-1.57939	0.334623
CALCOCO1	0.000307392	0.00478365	1.30962	2.47876
EHD3	0.00614934	0.0408207	-1.99358	0.251115
NUB1	0.000195971	0.00351432	-1.17715	0.442223
CLK1	0.00444208	0.0322567	1.76102	3.38938
POLR3B	4.4e-06	0.000295831	-2.19413	0.218525
ANGEL1	0.00221298	0.0194036	1.24831	2.37563
DDX11	0.00153219	0.0147969	2.54762	5.84668
MAMLD1	0.00532668	0.036889	1.39036	2.62144
TACC3	0.000434271	0.00606158	2.25481	4.77272
UFL1	9.95e-05	0.00222349	-1.44489	0.367321
ZC3H3	1.55e-05	0.000637208	2.21631	4.64705
SLC30A9	2.18e-05	0.0007996	-1.24135	0.422976
MTMR11	1.07e-05	0.000498725	3.99771	15.9746
COX15	0.00109198	0.0115816	-1.03359	0.488494
DPEP1	0.000427636	0.0059883	6.20184	73.6107
XYLT2	0.000696435	0.0084442	1.21705	2.3247
SLC38A5	0.000778325	0.00911747	2.62588	6.17259
ATP1A2	0.00213984	0.0189224	3.49213	11.2521
MARCO	3.19e-05	0.00104405	-6.71628	0.0095104
HGF	0.000263958	0.00430472	-3.68317	0.0778494
PLEKHB1	0.000149	0.00291447	3.88188	14.7422
SERPINB1	0.0015315	0.0147969	-1.81589	0.28403
NRXN3	0.00236084	0.0203228	3.03794	8.21319
AQR	2.36e-07	6.14e-05	-1.80402	0.286376
C8B	0.00115909	0.0120279	-4.12414	0.0573467
SLC45A4	0.00119398	0.012301	1.37222	2.58869
NDUFS1	1.77e-06	0.000169177	-2.19632	0.218193
RB1CC1	0.00297665	0.0239741	-1.05538	0.48117
ERP44	0.000640504	0.00797295	-1.38768	0.382179
ALAS1	0.00091201	0.010182	-2.65731	0.158514
DERA	0.000546754	0.00712599	-1.75849	0.295557
STRAP	0.00174292	0.016263	-1.10432	0.46512
DEF6	3e-05	0.00100535	1.9779	3.93918
GCLM	0.000232282	0.00394801	-2.48394	0.178755
UBR2	0.000276906	0.00446043	-1.41605	0.374738
EHD2	0.000941231	0.0104297	2.60722	6.09328
HSD17B6	6.39e-05	0.00164836	-6.2443	0.013191
NCAPH2	0.000268867	0.00435846	1.35068	2.55032
SEC63	0.00113128	0.0118255	-1.19088	0.438037
KPNA6	2.62e-05	0.00090611	-1.67594	0.312962
AGPAT4	0.000433964	0.00606097	2.26307	4.80013
MIPEP	0.000883412	0.00995476	-1.0997	0.466615
INSRR	3.27e-05	0.0010635	3.63166	12.3947
IFNGR1	0.00272708	0.0225089	-1.22696	0.427216
VRK2	0.000210495	0.00368723	-1.32349	0.399568
BRD9	1.65e-05	0.000665385	1.51916	2.86625
ARNTL2	0.000451578	0.0062218	-2.65825	0.158412
BCLAF1	5.86e-05	0.00155541	-1.39293	0.38079
SLC39A9	3.4e-05	0.00108725	-1.41259	0.375636
ANK1	0.00329892	0.025891	2.73398	6.65287
ARHGAP31	0.00199776	0.01799	-1.61096	0.327381
SARS	0.000402487	0.00576858	-1.43891	0.368847
PNPLA6	0.00075171	0.00890798	1.26191	2.39813
IFT88	1.31e-05	0.000567949	-1.13565	0.45513
UBA6	0.0014072	0.0138958	-1.19594	0.436503
APBA2	0.00759464	0.047559	2.18645	4.55185
ASTE1	6.04e-05	0.00159145	-1.67643	0.312855
PEX3	0.000278232	0.0044755	-1.5327	0.345631
SH3YL1	0.000890943	0.0100191	2.10805	4.31108
DEPDC1B	0.00113827	0.0118763	2.75295	6.74092
STAP1	0.0016675	0.0157498	1.58242	2.99471
RFC1	0.00495228	0.0349772	-1.07975	0.473109
OTC	0.00183776	0.0168938	-4.07119	0.059491
TUBG2	4.24e-06	0.00028907	4.09943	17.1416
NSUN2	1.55e-05	0.000637208	-1.48441	0.357395
MFAP3	0.000438565	0.00610481	-1.35913	0.389818
MRI1	0.000147672	0.00289406	1.16765	2.24645
PI4K2B	0.000220627	0.00380486	-2.0817	0.236236
MSR1	0.000273429	0.00441371	-2.31488	0.20098
SKIV2L2	4.36e-05	0.00127371	-1.50129	0.353237
DNAH5	0.00173367	0.0162031	-4.56954	0.0421144
ZFYVE16	0.000438492	0.00610481	-1.0775	0.473848
FAM65A	0.00595165	0.0399107	2.15662	4.45869
C6	1.99e-05	0.000757848	-5.30508	0.0252937
PNKP	0.000833319	0.00955207	1.20407	2.30389
PQLC2	4.67e-05	0.00133844	1.51384	2.8557
RAB27B	0.00259488	0.0217383	-3.28648	0.102488
LSG1	0.00046032	0.00630817	-1.40312	0.378111
USH2A	0.000338832	0.00513201	-4.58344	0.0417106
ZPBP	0.000217908	0.00376504	-1.30044	0.406002
BARX2	0.00231215	0.0200105	3.74185	13.3785
DCUN1D1	0.000225773	0.0038689	-1.10358	0.465361
ZIC2	0.00366859	0.0279717	3.34144	10.1362
GUCA2B	0.00558908	0.0381397	-1.78389	0.290399
CUL7	7.59e-06	0.000415011	1.86539	3.64366
CNTLN	0.00353057	0.0271647	-1.47795	0.358998
OFD1	7.79e-05	0.00189272	1.40464	2.64751
PREX2	0.00286678	0.0233554	-1.26758	0.415355
POLR2B	7.64e-06	0.000415315	-1.49742	0.354186
ARAP2	0.00412273	0.0305097	-2.52382	0.173882
CP	1.31e-05	0.000567939	-6.62168	0.0101549
C12orf4	0.00710592	0.0453964	-1.18565	0.439625
ZNF800	0.000927637	0.0103257	-1.81877	0.283462
VPS13D	1.66e-05	0.000667482	-2.19432	0.218496
FAM120A	1.16e-05	0.000526585	-1.60605	0.328497
R3HDM1	0.00515414	0.0360256	1.31324	2.485
COL9A2	1.3e-05	0.000567503	4.90172	29.8927
ADAMTS6	0.00306744	0.0245203	1.7246	3.30487
H6PD	6.41e-05	0.00165123	-2.30588	0.202237
EPN3	0.000261709	0.0042802	2.43017	5.38956
RCN1	5.67e-05	0.00152452	-1.73782	0.299821
ELN	0.00622292	0.0411586	2.62042	6.14931
CLPTM1L	0.000494088	0.0066304	-1.08043	0.472887
PTCD2	8.12e-05	0.00194615	-1.52092	0.348463
KIAA2022	0.000563465	0.00726617	-1.6215	0.324998
DKK3	0.00500492	0.0352618	1.99765	3.9935
LETMD1	0.000934362	0.0103761	1.46463	2.75993
SLC4A8	0.00761901	0.047653	1.65827	3.15638
FAM160A2	7.13e-05	0.00177781	1.21605	2.3231
HOMER3	0.00763768	0.0477164	1.95778	3.88465
SIKE1	9.01e-06	0.0004512	-1.11617	0.461318
FNIP2	0.00114934	0.0119674	-3.10596	0.116148
NRIP2	0.00212296	0.0188221	2.09339	4.2675
AP5M1	2.31e-06	0.000199552	-1.68887	0.31017
ANAPC4	0.00144682	0.0141742	1.17422	2.25671
PHPT1	5.54e-05	0.00150088	2.01375	4.0383
ENTPD2	3.42e-08	2.14e-05	3.91496	15.0841
LY75	0.000239875	0.00402492	1.86241	3.63615
OPN3	0.0046283	0.0332565	-1.10588	0.464618
KIF1B	0.00266728	0.0221668	-1.05664	0.480751
PLEKHH1	0.000316358	0.00488504	2.50052	5.65888
KCNH2	0.00487272	0.0345851	3.11397	8.65761
FAM114A2	0.0019056	0.0173404	-1.43564	0.369683
MCOLN3	0.00624368	0.0412781	1.92125	3.7875
ZFR	0.000484072	0.00652401	-1.1302	0.456853
TRAF1	0.000565231	0.00727872	2.2931	4.90108
PKP2	0.000228978	0.00391235	-2.70999	0.152831
GDI2	5.85e-05	0.00155429	-1.32298	0.399707
TMCC3	0.000237494	0.00399666	-2.10212	0.232915
MTA3	0.00114112	0.0119034	1.7444	3.35055
USP13	0.00144991	0.0141984	-1.11039	0.46317
ATP11B	3.25e-05	0.0010604	-2.00868	0.2485
RASGRF1	0.000371426	0.00545627	4.03788	16.4257
CAMK2B	0.0055817	0.0381033	-3.2482	0.105243
CROCC	8.41e-06	0.00043479	2.46925	5.53757
ATP2B4	0.00258794	0.021692	-1.27544	0.413099
RIOK2	2.84e-07	6.47e-05	-1.41701	0.374488
YIPF1	0.00377693	0.028603	-1.42056	0.373568
NDC1	0.000214024	0.00371893	-1.24245	0.422655
FLYWCH1	4.07e-05	0.00122007	2.09707	4.2784
TBXAS1	0.00644336	0.0423058	-1.45387	0.365041
TARBP1	2.03e-05	0.000764691	2.31382	4.97198
MXD1	0.00027816	0.0044755	-1.01173	0.495951
DNAJC25	1.05e-05	0.000494377	-2.54546	0.171293
PSD	3.76e-05	0.00116182	3.07948	8.45312
CREB3L3	0.00658442	0.0429494	-3.3978	0.0948767
COL11A1	0.00325477	0.0256471	3.43322	10.8019
HDAC7	0.000169839	0.00319507	1.9646	3.90305
MRPS35	0.00112609	0.0118055	-1.25927	0.417756
SFSWAP	0.000286125	0.00456408	1.35517	2.55828
TNK2	7.61e-07	0.000105448	2.37953	5.20368
MON2	0.00216924	0.0190996	-1.15589	0.448788
CDH3	0.00168096	0.0158305	3.20054	9.19302
ARSF	0.00342946	0.026599	-2.6292	0.161633
WAPAL	6.39e-08	2.99e-05	-1.69292	0.3093
APPBP2	0.0012318	0.012578	-1.09368	0.468564
POLD1	0.00265962	0.0221312	1.08772	2.12538
GLTSCR1	4.18e-07	7.65e-05	2.55688	5.88434
CA11	0.000223843	0.00384732	1.9084	3.75392
LIMCH1	0.000155199	0.0030012	-2.82198	0.141416
DLX3	0.000528404	0.00696068	3.93209	15.2643
TSPAN32	0.000268776	0.00435846	3.07371	8.41934
ST3GAL6	0.00201042	0.0180792	-2.40477	0.18884
TAF2	0.000201337	0.00358533	-1.34652	0.39324
HIPK2	0.00019378	0.00348865	-2.46239	0.181446
TNPO3	2.46e-05	0.000871669	-1.36444	0.388384
RFXANK	0.00799961	0.049381	1.50634	2.84088
LPAR2	9.14e-06	0.000454064	4.18849	18.2332
ABCA7	0.00126356	0.0128421	2.2875	4.88208
BTBD1	2.48e-05	0.000872909	-1.69241	0.30941
BCAS1	0.000182054	0.00334443	2.34127	5.06749
CALCRL	0.0035308	0.0271647	-1.61846	0.325684
ZNF76	0.00028225	0.00451797	1.74854	3.36018
GNAI3	0.000369677	0.00543598	-1.14205	0.453115
WDR3	4.36e-05	0.0012738	-2.90069	0.133908
NTN1	1.03e-06	0.000123944	-3.69485	0.0772219
MCM10	0.00615207	0.0408209	2.41405	5.32969
DGKA	3.28e-05	0.00106681	2.23259	4.69977
ANKRD44	0.00285476	0.0232658	-2.08419	0.235828
PDIA5	0.000316461	0.00488504	-1.94489	0.259734
TBC1D22B	2.92e-07	6.47e-05	1.97677	3.9361
MYLK	0.00170691	0.0160116	-1.8402	0.279283
ZC3H15	0.00358644	0.0274731	-1.44011	0.368538
TMEM206	0.00649134	0.0424871	1.1267	2.18359
SLK	7.13e-05	0.00177781	-1.60843	0.327954
CYB5R4	0.00332508	0.0260358	-1.39109	0.381276
PRKCQ	0.000500072	0.00669292	2.01344	4.03744
ASB1	0.00665634	0.043277	1.0072	2.01
SLC9A7	7.03e-06	0.000393126	-3.13589	0.113763
PDE4A	0.00542885	0.0374272	1.61631	3.0659
CTNNA2	6.12e-05	0.00160432	5.38621	41.8225
SMARCD1	1.42e-05	0.000606747	1.29011	2.44547
NFYC	0.00147667	0.0144083	1.06882	2.09772
SLC9A3	0.000120259	0.00251683	3.71988	13.1763
CD84	0.00087639	0.00991212	-2.12855	0.228688
MPPED2	0.0016843	0.0158497	2.07964	4.22702
ATXN3	0.000468475	0.00638371	-1.06225	0.478885
GOLGA5	1.71e-05	0.000682028	-1.79691	0.28779
LRRC40	0.00058197	0.00743022	-1.27705	0.412639
ISOC1	0.00125964	0.0128093	-1.71349	0.304921
ATG2B	9.09e-06	0.000452664	-1.66019	0.316398
ARFGEF1	0.00331596	0.0259767	-1.07539	0.474544
ACSM2B	0.00335706	0.026188	-3.61675	0.0815175
MTFR1	7.28e-05	0.0018038	-1.36329	0.388696
FECH	0.00141316	0.0139426	-1.21429	0.430985
MYO9A	0.000928977	0.0103349	-1.58891	0.332423
TRAM1	1.06e-06	0.000124183	-2.87021	0.136767
TNFRSF1A	0.00606945	0.0404173	-1.32908	0.398021
CACNB1	2.28e-05	0.000824655	3.6027	12.1485
EVI5	0.000539966	0.0070724	-1.55445	0.340458
DHX29	9.18e-08	3.7e-05	-1.79916	0.287341
DNTTIP2	6.14e-05	0.00160842	-1.6953	0.30879
METTL22	3.3e-05	0.00106686	1.32864	2.51166
TRO	0.0022099	0.019387	3.29884	9.84124
RRP15	5.13e-05	0.00142081	-1.37316	0.386045
DHX8	9.44e-08	3.74e-05	-1.19239	0.437577
ROCK1	9.49e-05	0.00214824	-1.29021	0.408891
PDK3	0.000121318	0.00253388	-1.65953	0.316542
RASSF1	0.00468766	0.0335727	1.57331	2.97587
PLEKHH3	0.00223326	0.0195161	2.62166	6.15458
MEF2A	0.00218724	0.0192249	-1.01474	0.494917
IP6K2	1.33e-05	0.000575216	1.73777	3.3352
SRBD1	1.8e-05	0.00070495	-1.3117	0.402845
IFT80	0.000100205	0.00223095	1.16136	2.23668
ERLEC1	0.00588385	0.0396116	-1.24191	0.422811
PPP2R5B	0.00345764	0.0267543	1.54183	2.91164
ADGRF5	0.000278732	0.00448108	-1.49706	0.354276
ABCC9	3.97e-06	0.000278981	-4.22234	0.0535733
CLEC2D	0.000323352	0.00495475	2.20011	4.59514
MAOB	0.00243187	0.0207475	-1.6179	0.32581
DRD4	3.04e-05	0.00101247	3.49067	11.2408
TGFBR3	0.000312838	0.00483888	-2.11412	0.230986
NEDD4	0.00355279	0.027311	-1.24499	0.421911
RAB27A	0.000231933	0.0039452	-2.60113	0.164809
LRP6	0.00199575	0.0179755	-1.28247	0.41109
PTPN3	4.48e-06	0.000299651	-3.06317	0.119645
SPTB	0.000208203	0.00366354	1.99424	3.98407
FGF10	0.00508778	0.0356377	-2.05191	0.241164
SLC44A1	7.84e-05	0.00190032	-1.5991	0.330083
SMG6	0.000151128	0.00294606	1.34228	2.53552
EXOC5	6.29e-06	0.000366271	-1.57793	0.334962
CLTCL1	0.00282615	0.02309	1.28853	2.44279
MNT	0.00223689	0.0195304	1.11531	2.16642
NDST1	0.000232235	0.00394801	-1.58188	0.334047
CNGB1	0.00205098	0.0183577	1.49249	2.81375
EIF2B3	6.16e-06	0.000361994	-1.37678	0.385076
OSBPL3	0.00110305	0.0116491	1.78601	3.44859
ATP2B1	0.0072297	0.0459697	-1.30401	0.404998
NCK2	0.0016042	0.0153104	1.40294	2.64441
SNX13	0.000105646	0.00230953	-1.78804	0.289565
LMCD1	2.24e-06	0.000195964	2.31378	4.97186
SEL1L	0.000877317	0.00991278	-2.53901	0.17206
TRIP13	0.00203342	0.0182431	2.12155	4.35161
ATP6AP1	0.00069179	0.00840093	1.56055	2.94966
TCF3	1.38e-05	0.00059338	2.00072	4.002
TRIB2	0.000123157	0.0025578	1.81511	3.51887
HLTF	0.00121537	0.0124654	-1.20752	0.433014
FAM50A	9.82e-06	0.000476742	1.61352	3.05997
CPSF1	3.89e-05	0.00118403	1.81897	3.52829
MYO3B	0.00525931	0.036577	2.42893	5.38493
CDH19	0.00172128	0.0161234	-3.85653	0.0690351
PRKACA	8.44e-05	0.00199162	1.48889	2.80674
ADGRL1	0.000297747	0.00469341	1.58493	2.99993
RPS6KA6	0.000267978	0.00434866	-2.93957	0.130347
LIMS2	0.000301852	0.00473596	2.12691	4.36781
SPEG	0.000561588	0.00725155	2.6094	6.10251
TFRC	1.56e-06	0.000155571	-3.62281	0.0811756
TRPC5	1.05e-05	0.000494408	-4.23015	0.053284
MPP5	0.000189352	0.00343588	-1.15939	0.447703
RHOBTB1	0.00436877	0.0318655	1.60228	3.03624
SMC1A	6.09e-05	0.00159845	-1.44926	0.366209
HSD17B10	0.00437207	0.0318795	-1.25459	0.419112
FCGR2B	0.00137091	0.0136258	-2.86855	0.136924
NFATC3	0.00190307	0.0173208	-1.62055	0.32521
FBXW11	0.000995061	0.0108352	-1.02603	0.49106
ACAP1	0.00121942	0.012493	1.87111	3.65814
CRMP1	0.00392792	0.0294029	2.40829	5.30846
TMEM38A	0.00748351	0.0470825	-1.19605	0.436468
PVR	0.00113414	0.0118467	-1.23888	0.423703
XRCC1	3.52e-06	0.000256967	1.76516	3.39911
CYP2W1	7.37e-05	0.00182037	3.49796	11.2977
PDE8A	0.000337629	0.00512226	-1.10509	0.464874
SDHA	7.48e-06	0.000411968	-1.99103	0.251558
GSDMB	1.17e-05	0.000526714	3.8992	14.9202
KDM5A	0.0049271	0.0348472	-1.07307	0.475305
ADAM11	1.12e-07	4.02e-05	3.93308	15.2748
FERMT2	0.0039794	0.0297148	-1.64887	0.318891
ABCB11	6.77e-05	0.00171693	-6.87587	0.00851448
CD5L	9.1e-05	0.0020846	-5.87744	0.0170104
IGF2BP2	2.31e-06	0.000199552	3.68505	12.8621
ST6GAL1	0.000288947	0.00459791	-2.88107	0.135741
VDAC1P1	3.37e-05	0.00108089	-2.05002	0.241481
PICALM	0.000264283	0.00430695	-1.39522	0.380188
NSF	0.00477851	0.0340957	-1.08612	0.471027
PPP2R2C	0.003219	0.0254283	2.52438	5.75326
TEAD2	0.000458625	0.00629058	1.5314	2.89066
SNCB	0.00174368	0.0162655	1.05147	2.07264
ATP2A3	0.0032497	0.0256247	1.86344	3.63875
CA12	1.76e-05	0.000692189	4.94942	30.8976
MGLL	0.000234721	0.00396452	-2.0999	0.233274
NTN4	0.00174281	0.016263	-1.94511	0.259696
LMAN1	0.000271428	0.00439108	-1.92339	0.263635
HACD3	5.73e-05	0.00153257	-1.36169	0.389127
IPCEF1	0.00576634	0.0390156	-1.45224	0.365454
ANO8	6.39e-05	0.00164836	2.1397	4.40671
TUBE1	2.93e-05	0.000989808	-2.18334	0.220166
GTSE1	0.000479961	0.00649014	2.99878	7.99325
ACAT1	6.71e-06	0.000382095	-3.46128	0.0907927
CELSR1	1.95e-05	0.000749999	1.8584	3.62606
TIMM21	0.000857006	0.00976022	-1.12068	0.459876
VPS9D1	2.59e-07	6.27e-05	2.11279	4.32528
CACNG4	4.54e-05	0.00130955	3.47927	11.1523
FRYL	0.00647892	0.042436	-1.10854	0.463765
FSCN1	0.000406871	0.00580803	1.63474	3.10531
MOCOS	7.8e-05	0.00189434	-3.09909	0.116703
WDR62	0.000284152	0.00454208	3.22786	9.36875
SEC31B	1.19e-05	0.000534158	3.93809	15.328
PAX2	0.000572369	0.00734151	4.35857	20.5145
RBM7	0.000646918	0.00802018	-1.29258	0.40822
BAZ2A	0.00543239	0.037446	1.00427	2.00593
PTPN23	0.00582175	0.039321	1.80427	3.49252
MLH1	0.000131127	0.00266244	-1.15687	0.448485
RGS11	0.00257855	0.0216489	3.22946	9.37916
TPD52	0.00207977	0.0185286	-1.23286	0.425475
ACACB	2.16e-05	0.000795369	-2.79507	0.144079
PAG1	0.000346976	0.00521578	-2.53654	0.172355
GPC4	0.00107474	0.0114476	2.10431	4.29992
ARHGEF1	2.08e-05	0.00077566	1.71466	3.2822
MAP2K7	3.99e-06	0.00027948	1.30108	2.46414
DGKD	9.06e-05	0.00207906	1.6637	3.16828
TOP2B	5.19e-05	0.00143295	-1.34623	0.393318
TM9SF3	4.14e-05	0.00123271	-1.79465	0.288241
APBB1IP	0.000554204	0.00719118	-2.69168	0.154784
LRCH4	3.12e-06	0.000239119	1.94583	3.85259
FAM76B	0.00599576	0.0401244	-1.02528	0.491316
SIRT6	0.00125667	0.0127833	1.12249	2.17723
ACTN2	0.00110473	0.0116634	3.27623	9.68823
FKBP6	0.000618755	0.00777389	2.63284	6.20247
FBLN1	0.00532037	0.0368675	1.93652	3.82782
PIAS2	0.000106898	0.00232583	-1.15058	0.450445
MCCC1	5.83e-05	0.00154951	-2.11634	0.230631
PIK3C3	5.9e-06	0.000353158	-1.26267	0.416773
N4BP2	0.00029759	0.00469341	-2.66594	0.157569
TULP3	0.000565084	0.00727872	1.24989	2.37824
ADCYAP1R1	0.00051523	0.00683815	-3.63676	0.0803947
FGF20	0.0013929	0.0137902	3.44132	10.8628
PCM1	0.00589609	0.0396569	-1.34498	0.39366
CBFA2T2	0.000144778	0.00285503	1.28655	2.43944
ITCH	1.12e-07	4.02e-05	-1.94488	0.259737
TP53INP2	0.00203205	0.0182344	1.41811	2.67235
MYH7B	0.000226344	0.00387724	7.05406	132.887
BPIFB2	0.00121851	0.0124892	4.49879	22.6084
CLUL1	8.04e-05	0.00193626	2.72675	6.61964
XRCC5	1.24e-05	0.000544848	-1.30417	0.404955
REXO1	1.83e-05	0.000713014	1.30398	2.46908
SAR1A	0.000453055	0.00623402	-1.18034	0.441247
RAPGEF3	3.14e-05	0.00103269	2.47944	5.57679
KIF22	0.00668144	0.0433788	1.87989	3.68047
PGM1	5.81e-06	0.000351713	-2.90614	0.133403
RIMS1	0.00195639	0.0176939	-1.73899	0.29958
MOXD1	0.00379139	0.0286747	2.28386	4.86978
RABL2B	3.31e-07	6.87e-05	2.49035	5.61916
SLC35C2	0.000618207	0.00777126	1.32412	2.50381
CRYBG3	0.000489399	0.00657901	-2.16481	0.223012
SCTR	0.00022017	0.00379841	3.55773	11.7756
RIF1	0.0030441	0.0243588	-1.76393	0.294445
RAB21	3.96e-05	0.00119755	-1.13342	0.455835
SLC4A4	0.00270242	0.0223617	-2.87129	0.136664
SMARCA2	0.00129107	0.0130468	-1.76021	0.295206
MID2	0.00269263	0.0223199	-2.44233	0.183986
CPB2	0.00111954	0.0117583	-3.94328	0.0650061
CHRNA3	0.00131697	0.0131979	3.9635	15.6003
MOK	0.00297112	0.0239337	1.82812	3.55074
DLGAP4	7.92e-06	0.000421448	2.26037	4.79113
CFHR2	0.00276699	0.0227199	-4.11882	0.0575588
CROCCP3	0.000190546	0.00345229	2.65589	6.30235
NDC80	0.000972655	0.0106595	3.0632	8.35826
CXCL2	0.000775624	0.00908814	-3.34078	0.0987018
TCF7	6.23e-06	0.000364306	2.60343	6.07731
PTPRC	0.000369282	0.00543192	-2.23822	0.211947
CACNA1S	0.000550723	0.00716458	4.34116	20.2684
PKP1	0.00236867	0.0203597	2.90296	7.47962
LRP2	0.00665158	0.0432539	-2.94423	0.129927
DUSP12	0.000631325	0.00789939	1.08291	2.1183
CADPS2	0.00603693	0.0403022	-1.02729	0.490633
SMARCD3	4.07e-05	0.00121948	2.88632	7.39382
BZW1	6.23e-05	0.0016224	-1.69559	0.308728
C1QTNF3	0.00185266	0.0170002	1.70531	3.261
ME2	0.0040923	0.0303455	-1.32098	0.400264
C5orf22	8.8e-06	0.000445371	-1.4261	0.372136
COL19A1	0.00321949	0.0254283	-2.80248	0.143341
DLG3	9.96e-05	0.00222494	1.98158	3.94925
TRAF5	0.000463511	0.00634088	2.16682	4.49032
GEMIN5	0.00346194	0.0267818	-1.32575	0.39894
SEMA5B	0.0034826	0.0269112	2.67823	6.4007
RNF13	0.000271453	0.00439108	-1.38895	0.381843
BCKDHB	0.000169635	0.00319295	-1.93626	0.261293
KAT6A	0.00329982	0.025891	-1.33236	0.397118
ZCCHC6	0.000318657	0.00491068	-1.69878	0.308046
ITGAE	1.04e-05	0.000490959	3.25991	9.57921
DIS3	1.51e-08	1.39e-05	-2.11889	0.230224
PDS5B	0.00105886	0.0113203	-1.13019	0.456855
OXCT1	0.000248701	0.00413075	1.58949	3.00942
CYLD	2.03e-05	0.000764386	-1.28512	0.410336
ZNF671	0.000167526	0.00316754	1.338	2.52801
CHMP2B	0.000116801	0.00246533	-1.83902	0.279511
ZMPSTE24	1.74e-05	0.000689109	-1.66895	0.314482
REST	0.000124812	0.00257753	-1.40439	0.377778
HAL	0.000109109	0.00235397	-5.86581	0.017148
GSTP1	0.00184367	0.0169312	2.06011	4.17018
APOB	0.00250247	0.0211805	-3.97471	0.0636053
NCOA1	2.93e-05	0.000989188	-1.1929	0.437421
KIF3C	0.000286728	0.00457053	1.88519	3.69403
HADHA	0.000199018	0.00355923	-1.29319	0.408047
BCORL1	8.2e-05	0.00195654	2.55441	5.87426
FCN1	0.00223086	0.0195075	-2.75353	0.148287
MYNN	7.58e-07	0.000105448	-1.06603	0.477633
ABCB1	0.000251679	0.00417115	-2.42232	0.186556
ZNF213	1.75e-05	0.000689955	2.32885	5.02406
AKR1B1	0.00349864	0.0269761	2.21554	4.64455
CPNE3	0.000902404	0.0100944	-1.2951	0.407508
MTIF2	0.00681934	0.0440499	-1.28813	0.40948
EPS15	0.000560865	0.00724893	-1.00661	0.497714
CHERP	0.000327178	0.00499339	1.42855	2.69176
RAD54L	2.98e-05	0.000999725	3.23603	9.422
MAST2	4.82e-07	8.29e-05	2.1838	4.5435
IPO11	5.27e-07	8.69e-05	-1.34613	0.393346
TMED2	0.000825301	0.00949097	-1.08485	0.471442
ERO1LB	0.000135774	0.00272685	-1.84992	0.277407
TXLNG	3.34e-05	0.00107662	-1.49269	0.35535
HUWE1	0.00529292	0.0367384	-1.17818	0.441908
ZW10	0.000690798	0.00839416	-1.83973	0.279374
NOX4	0.000927802	0.0103257	1.72742	3.31136
BAX	3.75e-06	0.000268383	2.90861	7.50894
ATXN7L3	1.59e-05	0.000651574	1.44495	2.72254
PGS1	0.000929082	0.0103349	1.11019	2.15873
CETP	0.00027665	0.00445785	-2.64043	0.160381
MMP2	0.000313371	0.00484549	2.57463	5.9572
NOP14	0.000935858	0.0103827	-1.52704	0.34699
L2HGDH	0.00749215	0.047097	-1.46364	0.362577
GNAS	0.000331346	0.00504525	1.4118	2.66069
ERGIC2	2.51e-05	0.000879435	-1.43791	0.369101
AURKA	0.00798928	0.0493499	2.03073	4.08612
METTL2A	3.04e-06	0.000235522	-1.27909	0.412056
DDX18	0.00154873	0.0149054	-1.57624	0.335354
GNA11	3.89e-06	0.000274843	-1.50476	0.352388
FER1L4	8.09e-07	0.000109499	4.63541	24.854
EPB41L1	0.00111768	0.0117461	2.56313	5.90987
SLC15A1	0.000697678	0.00845315	-4.04997	0.0603721
ANKRD10	1.97e-05	0.000753271	2.21395	4.63943
TGDS	0.000996551	0.0108489	-2.02526	0.245662
ATRN	0.00287192	0.0233849	-1.27968	0.411886
FKBP1A	0.000730598	0.00874584	1.38723	2.61576
SLC4A11	0.00121362	0.012453	2.69438	6.47275
EBF4	0.000155629	0.00300826	2.24406	4.73729
CPXM1	0.000129897	0.00264919	3.98221	15.8039
LZTS3	0.00532998	0.0369063	2.10545	4.30332
F11	0.00131874	0.0132098	-3.23256	0.106391
XRN2	8.77e-07	0.000115039	-1.9077	0.266517
KIZ	0.00287783	0.0234164	1.49537	2.81936
TESC	0.00175408	0.0163406	3.74056	13.3666
DZANK1	3.38e-05	0.00108357	1.98012	3.94526
PXN	0.000419188	0.00590853	1.061	2.08638
CHGB	0.000875005	0.00990622	5.39504	42.0792
TBX5	0.000792886	0.00922682	4.76064	27.1079
BRAP	0.000582013	0.00743022	-1.13338	0.455846
FUS	3.01e-08	2.01e-05	3.04824	8.27203
GRAMD1A	1.39e-05	0.000596474	2.63535	6.21327
BIRC5	0.00287457	0.0234024	3.38873	10.4739
ARHGAP4	0.000169533	0.00319234	2.20555	4.61249
BLVRB	0.00107602	0.0114559	-1.79322	0.288528
SLC9A1	8.53e-05	0.00200144	3.02937	8.16452
CCNK	0.00458205	0.0330412	1.51906	2.86604
PCBP4	6.6e-07	9.68e-05	3.2727	9.66451
YPEL3	0.000696571	0.0084442	2.28442	4.87169
ICAM1	0.00202199	0.018169	-1.93432	0.261645
STRN4	6.45e-06	0.000373333	1.24173	2.36483
IRAK3	0.0013073	0.0131411	-2.09461	0.234132
CHRD	1.69e-05	0.000677064	3.39672	10.5321
FLT3LG	0.00223479	0.0195161	1.83417	3.56565
AARS	0.00021344	0.003713	-1.28418	0.410605
PLEKHG2	2.18e-05	0.000798541	2.16576	4.48702
NAT14	1.47e-06	0.000150906	3.19368	9.14943
RBM27	5.79e-06	0.000351133	-1.75345	0.296593
OSBPL8	9.16e-07	0.000117847	-1.68051	0.311973
DTX2	3.44e-05	0.00109396	1.46554	2.76166
NLRC4	0.00556028	0.0380363	-1.95774	0.257431
PUS7	0.00319423	0.0252873	-1.04587	0.484352
DLD	1.48e-05	0.000621731	-2.01263	0.24782
WDR7	9.5e-07	0.000119623	-1.7933	0.288512
CMTM6	3.5e-05	0.00110695	-1.49552	0.354653
pk	0.000594074	0.00755189	-1.05023	0.48289
SMPX	3.73e-05	0.00115608	4.30025	19.7017
FH	0.00299591	0.0240827	-1.58215	0.333983
CDV3	0.000129219	0.00264004	-1.49921	0.353746
MYO15A	0.000725296	0.00870052	2.86916	7.30642
APOH	0.000970581	0.0106469	-4.2384	0.0529805
NLRP1	0.000574128	0.00735409	2.09852	4.28268
PITPNM3	0.0002373	0.00399485	-2.2395	0.21176
ORC6	0.00010548	0.00230809	3.00124	8.0069
TMEM101	0.000359582	0.00532679	1.20459	2.30472
CD200	3.24e-06	0.00024371	3.40287	10.5771
OSGEP	5.29e-06	0.000331689	1.47162	2.77334
SLC22A17	0.000773761	0.00907095	2.07317	4.20812
SCFD1	0.000175569	0.00326579	-1.31819	0.401039
HECTD1	5.16e-07	8.58e-05	-1.98691	0.252278
TGM1	1.16e-05	0.000526327	2.4495	5.46225
TRPM7	0.000415069	0.00588439	-1.42712	0.371872
CAPN3	0.00450246	0.0326025	2.19749	4.58682
SNAP23	7.59e-05	0.00185897	-1.56201	0.338679
TBX15	0.00209254	0.0186099	-3.26527	0.104005
PHGDH	0.00179264	0.0165887	-2.36784	0.193736
COL9A3	0.00109977	0.0116306	4.03887	16.4369
TEKT2	2.74e-06	0.000222686	4.34059	20.2604
RFFL	0.00214398	0.0189343	-1.53989	0.343912
UNC13D	0.000111942	0.00240009	1.88221	3.6864
NUP50	0.000527568	0.00695566	-1.28817	0.409469
CDC45	0.00288509	0.0234422	2.50011	5.6573
AAAS	0.000684157	0.0083289	1.28832	2.44244
HOOK2	2.28e-05	0.000824878	1.26007	2.39507
NXPE1	0.00262987	0.0219385	-1.22532	0.427702
ARCN1	0.00242405	0.0207029	-1.15308	0.449663
EPB41L4B	0.000786977	0.00918133	-1.96919	0.255397
PSMD5	0.00130532	0.0131328	-1.06441	0.478167
DFNB31	5.51e-07	8.88e-05	3.20026	9.19124
BLNK	0.00283369	0.0231269	-2.5665	0.168814
SORBS1	0.000159507	0.00305407	-1.9745	0.254459
BAMBI	0.00115021	0.011971	2.48352	5.59259
IL11	0.00262429	0.0219127	2.36985	5.16887
FKBP5	0.000146841	0.00288331	-2.9183	0.132283
MRPS18A	0.000459468	0.00630025	-1.33745	0.395719
PGC	0.0009994	0.0108664	5.25207	38.1092
EFHC1	4.52e-07	7.89e-05	2.31726	4.98385
CDC5L	6.7e-05	0.00170743	-1.11974	0.460176
ITPR3	0.00663542	0.0431839	1.77004	3.41064
DSP	0.00426203	0.0312858	-1.30907	0.403581
JAK2	0.00264077	0.0220142	-1.25093	0.420178
SYDE2	0.00628073	0.0414573	-2.11365	0.231061
ABLIM1	0.00554725	0.0379842	-1.1846	0.439947
RAB18	7e-07	0.000100501	-1.28798	0.409525
HSD17B7P2	0.00571888	0.0387877	1.88222	3.68642
H2AFY2	0.00503208	0.0353825	2.52974	5.77468
MAST3	0.00355926	0.0273255	1.43905	2.71143
MZF1	1.08e-05	0.0005036	2.38359	5.21832
PSMD8	1.62e-05	0.000656249	-1.43388	0.370135
FBXL19	0.000721282	0.00866822	1.82259	3.53716
SETD1A	0.000565769	0.00728139	1.30182	2.46539
BCL7C	2.91e-05	0.000985803	1.60641	3.04492
EFNA2	0.000452111	0.00622728	-2.75937	0.147689
POLRMT	0.00236748	0.0203571	1.01297	2.01807
CDHR5	0.0030082	0.0241603	-2.86078	0.137664
MADCAM1	0.00129447	0.0130642	2.21115	4.63044
IGF2-AS	0.000308868	0.00479686	2.63188	6.19835
ARVCF	0.000457572	0.00628122	1.59201	3.01469
TRMT2A	0.00182687	0.0168122	1.00636	2.00883
ZDHHC8	8.74e-05	0.00202973	1.3461	2.54225
MED15	8.09e-06	0.000425367	2.44818	5.45727
MMP11	3.16e-06	0.000239651	7.13105	140.172
SMARCB1	0.000136765	0.00274055	1.31845	2.49398
BCL2L13	2.32e-05	0.000834759	-1.03124	0.489291
RNF215	0.000140532	0.00280014	2.05844	4.16535
UPB1	0.003256	0.0256524	-3.68055	0.0779909
TOP3B	4.69e-05	0.00133902	1.71028	3.27224
CRYBB3	0.00327113	0.0257362	1.66824	3.17827
CRYBB2P1	5.43e-06	0.00033903	1.83707	3.57283
MFNG	0.00626834	0.0413993	1.4657	2.76197
CARD10	0.00762535	0.0476667	1.05206	2.07349
LRP5L	0.00055324	0.0071807	2.76859	6.81442
GGA1	4.56e-06	0.000302299	2.05427	4.15333
SH3BP1	0.000185319	0.00338141	2.08614	4.2461
HPS4	9.4e-05	0.00213237	1.51035	2.84879
PATZ1	9.02e-06	0.0004512	1.67921	3.20252
TRIOBP	2.15e-05	0.000795369	1.18141	2.26799
TFIP11	0.000219705	0.00379325	-1.2625	0.416822
SLC16A8	0.00386892	0.0290837	2.7459	6.70808
CBY1	9.68e-06	0.00047113	2.08884	4.25406
XBP1	7.59e-06	0.000415011	-2.77953	0.14564
RTCB	9.25e-07	0.000118031	-1.39748	0.37959
SUN2	0.000161722	0.00308833	-1.36556	0.388085
MIOX	0.000319938	0.00492545	1.26478	2.40291
RHBDD3	4.6e-06	0.000304107	1.62895	3.09288
CHKB	4.43e-05	0.00128639	2.17761	4.52404
BIK	3.29e-05	0.00106686	4.38587	20.9064
APOBEC3H	0.00387882	0.0291343	2.54785	5.84764
TSPO	0.00752284	0.0472634	1.6047	3.04132
CABP7	0.00167111	0.0157752	2.15143	4.44269
SYNGR1	7.93e-06	0.000421448	2.18015	4.53202
MIEF1	4.18e-06	0.00028699	-1.51247	0.350511
CACNA1I	0.00444186	0.0322567	3.67307	12.7557
FOXRED2	0.000522141	0.00690592	1.54292	2.91384
SGSM3	9.21e-06	0.000456068	1.34679	2.54346
IFT27	0.000540977	0.00707579	1.0934	2.13376
CSF2RB	0.00224536	0.0195768	-1.52899	0.346519
FAM118A	0.000175222	0.00326332	2.21917	4.65625
KCTD17	0.00392588	0.0293964	1.81685	3.52312
ST13	0.00136011	0.0135356	-1.28637	0.40998
RBX1	0.00050784	0.00676354	1.92537	3.79835
ACO2	5.62e-06	0.000345285	-1.73112	0.301217
TRMU	0.00018997	0.00344437	1.63502	3.10592
ABHD4	0.00168101	0.0158305	1.87062	3.6569
PRMT5	0.00709638	0.0453417	-1.57249	0.336228
PYGL	4.14e-05	0.00123271	-1.90759	0.266538
GNPNAT1	5.96e-07	9.31e-05	-2.83229	0.140409
CNIH1	0.0017163	0.0160931	-1.19037	0.43819
GSTZ1	0.00249835	0.0211598	-2.05316	0.240956
KIAA0586	0.00296033	0.0238806	-1.7838	0.290417
SPTLC2	0.000285096	0.00455082	-1.33876	0.395361
LGMN	0.00534617	0.0369893	-1.26021	0.417482
PPM1A	0.000651977	0.00805896	-1.07479	0.474741
SIX4	0.00381281	0.0287987	2.07055	4.20046
ASB2	0.000330477	0.00503536	2.36366	5.14675
HIF1A	0.000279356	0.00448887	-1.48466	0.357333
SLC10A1	0.00245718	0.020909	-4.73855	0.0374587
EIF5	1.43e-05	0.000609564	-1.83764	0.27978
DICER1	1.93e-06	0.000179181	-1.58541	0.333231
MTHFD1	0.000146764	0.00288303	-2.9586	0.128639
ZC3H14	0.000117508	0.00247342	-1.08126	0.472617
TELO2	5.3e-07	8.69e-05	3.05434	8.3071
PCNX	0.00063636	0.00794506	-1.47746	0.359121
BDKRB1	0.000745778	0.00885963	2.30923	4.9562
GSKIP	0.00120817	0.0124138	-1.58723	0.332809
PSMC1	0.00115783	0.0120189	-1.30295	0.405297
PAPLN	0.00131529	0.0131897	2.30546	4.94325
ACIN1	0.00107912	0.0114809	1.20692	2.30844
TRIP11	0.000259824	0.00426138	-2.36464	0.194166
PABPN1	1.87e-06	0.000175821	3.373	10.3603
ARHGAP5	5.09e-05	0.00141522	-1.50765	0.351683
SRP54	2.84e-05	0.000968898	-2.30572	0.20226
PCK2	0.00113382	0.011846	-2.50425	0.176257
DCAF11	0.00349134	0.0269289	-1.56816	0.337239
EMC9	0.00120865	0.0124159	1.1536	2.22468
REC8	0.000141957	0.00282141	3.03588	8.20148
SEC23A	8.26e-08	3.45e-05	-1.71449	0.304711
RABGGTA	0.000426401	0.00597717	1.02952	2.04134
NFATC4	2.46e-05	0.000871669	4.43692	21.6594
PCIF1	1.78e-08	1.57e-05	1.68162	3.20787
GINS1	0.00770791	0.0480442	1.73061	3.31869
NINL	0.000290324	0.00461024	2.30493	4.94144
ZMYND8	0.000859132	0.00977478	1.16603	2.24393
SGK2	0.000644962	0.00800025	-2.12925	0.228577
IFT52	0.000392893	0.00567378	1.29001	2.44529
MYBL2	0.00109658	0.0116102	3.0758	8.43159
NDRG3	0.000253188	0.00418407	1.42048	2.67675
C20orf24	2.65e-06	0.000217129	-3.15569	0.112213
PABPC1L	4.13e-06	0.000285929	5.03945	32.887
STK4	0.000235936	0.00398065	-1.59766	0.330411
SALL4	0.00254005	0.0214275	2.71515	6.56663
BMP7	0.00107022	0.0114101	4.02471	16.2764
MRGBP	0.0013529	0.0134785	1.66696	3.17545
SLC17A9	0.000859136	0.00977478	1.9483	3.8592
BIRC7	0.00013162	0.0026689	4.89473	29.7481
NKAIN4	0.000820171	0.00945565	4.53836	23.2371
ARFGAP1	0.005192	0.0362351	1.63484	3.10553
EEF1A2	0.00175388	0.0163406	3.40485	10.5916
SPEF1	0.0019528	0.0176753	1.5931	3.01697
CDC25B	0.000164012	0.00312071	1.85682	3.62208
ARFRP1	2.52e-05	0.000884552	1.67552	3.19435
RSPO4	0.0015765	0.0151093	3.23867	9.43924
SEC23B	0.00351821	0.0270906	-2.70872	0.152965
HAO1	0.000401906	0.00576225	-4.59396	0.0414076
PLCB4	0.00448364	0.0324968	1.47274	2.77549
HCK	0.00300654	0.0241554	-1.49525	0.354718
CRNKL1	0.000115892	0.00244839	-1.08224	0.472295
SAMHD1	0.000203216	0.0036076	-1.71001	0.305658
MANBAL	0.00713637	0.0455402	1.18983	2.28127
E2F1	0.00720383	0.0458496	3.81451	14.0696
RPRD1B	8.23e-06	0.000428739	-2.63802	0.160648
ACTR5	0.00407022	0.0302347	1.24564	2.37124
SYNDIG1	0.00192895	0.0175043	3.12995	8.75402
APMAP	6.09e-05	0.00159845	-2.06757	0.238561
CELF4	0.000307073	0.00478192	2.68535	6.43238
LPIN2	0.000472659	0.00642738	-2.46036	0.181701
SMCHD1	0.00533436	0.0369255	-1.12776	0.457626
ST8SIA5	0.00261378	0.0218527	1.64474	3.12693
LIPG	2.34e-06	0.000200353	-3.817	0.0709528
RNF125	0.00517725	0.0361541	-1.81342	0.284515
RBBP8	0.000267544	0.00434314	-1.49325	0.355212
RIOK3	4.19e-05	0.00124044	-1.02092	0.492801
ATG4A	0.00249909	0.0211598	-1.72431	0.302643
STS	0.000768334	0.00903039	-1.63441	0.322102
GPR143	0.0053239	0.0368789	1.34406	2.53866
RHOXF1	0.000286457	0.00456779	2.51885	5.73124
NXT2	0.000216353	0.00374806	-1.12388	0.458858
MCTS2P	0.00656535	0.0428493	-1.86824	0.273908
PRPS2	0.000248828	0.00413135	-1.06525	0.477888
TLR8	0.000275114	0.00443778	-4.11005	0.0579098
XIAP	5.03e-05	0.0014042	-1.15396	0.449391
ATP11C	2.22e-07	5.95e-05	-3.89616	0.0671644
F9	0.000125566	0.00258959	-6.10717	0.0145064
CACNA1F	0.00362095	0.0277051	2.06967	4.19789
PLS3	0.000822916	0.00947659	-1.70995	0.305672
NAA10	2.28e-06	0.000198243	1.79826	3.478
KCND1	0.000332546	0.00506105	3.73456	13.3111
PCSK1N	8.41e-05	0.00198694	6.04942	66.2304
TAZ	2.98e-05	0.000999725	2.79746	6.95214
RAB40AL	0.0080464	0.0495964	1.09328	2.13358
PGK1	0.000847587	0.00968418	-1.56393	0.338229
GATA1	0.00184403	0.0169312	2.83216	7.1214
MAGT1	1.82e-06	0.000172509	-2.14226	0.226525
CD99L2	0.000130515	0.00265588	-1.1123	0.462557
EEA1	0.000277919	0.0044736	-1.51607	0.349637
RP2	6.34e-05	0.00164085	-1.52062	0.348536
CDK16	3.45e-07	7.01e-05	1.11363	2.16389
USP11	3.65e-05	0.00114042	1.53415	2.89618
GABRE	0.00226871	0.0197557	4.1349	17.5683
FGD1	6.42e-05	0.00165176	2.32045	4.99488
PORCN	3.09e-05	0.00102097	2.05581	4.15776
MAGED2	7.64e-06	0.000415315	1.70782	3.26666
NDFIP2	1.88e-05	0.000729489	-1.67026	0.314196
FNDC3A	1.51e-05	0.000626338	-1.56205	0.33867
DNAJC3	2.2e-06	0.0001933	-4.8981	0.0335371
PARP4	5.64e-06	0.00034574	-1.50916	0.351315
FLT1	9.11e-06	0.000453018	-2.4478	0.18329
VWA8	0.00116136	0.0120433	-1.4722	0.360432
CLN5	0.00204774	0.0183322	-1.38265	0.383513
MSLN	0.00377108	0.0285783	2.38431	5.22093
HSF4	3.48e-05	0.00110293	4.98068	31.5742
MAPK3	0.000541292	0.00707766	1.59824	3.02773
GDPD3	7.24e-08	3.29e-05	5.92475	60.7473
CENPT	8.75e-08	3.56e-05	2.80629	6.99485
TSNAXIP1	0.000183537	0.00336495	2.51336	5.7095
LONP2	2.64e-07	6.3e-05	-2.79032	0.144554
ZNF423	0.0081197	0.0498875	1.19895	2.29573
DHODH	4.35e-06	0.000293464	-4.20697	0.0541473
ACD	1.92e-05	0.000739528	1.89359	3.71559
ZNF821	1.71e-05	0.000683392	2.42699	5.37768
USB1	9.95e-07	0.00012121	2.98312	7.90695
NME3	5.07e-05	0.00141079	2.76072	6.77736
PSMD7	0.00508251	0.0356263	-1.13477	0.455409
SLC38A7	0.000463385	0.00634088	1.5725	2.97419
TANGO6	0.00010875	0.00234987	-1.58081	0.334294
WDR59	0.000676691	0.00826431	1.48965	2.80821
MON1B	0.000980696	0.0107254	-1.56	0.33915
HCFC1R1	1.05e-05	0.000494877	2.10701	4.30796
NPRL3	3.53e-07	7.1e-05	1.64847	3.13501
MLYCD	6.1e-05	0.00160013	-1.4372	0.369282
HSDL1	6.72e-05	0.00170743	2.45674	5.48973
TAF1C	2.63e-08	1.86e-05	2.8591	7.25565
USP10	1.46e-05	0.000617438	-1.06911	0.476614
TSC2	0.000113391	0.00241445	1.02257	2.03153
NOMO3	4.01e-05	0.00120937	-1.89546	0.268788
NARFL	9.51e-06	0.000465556	1.66091	3.16215
MTHFSD	7e-05	0.00175316	1.19878	2.29545
HAGHL	0.000534842	0.0070153	2.94284	7.68923
FBXO31	0.000558381	0.00722292	1.45926	2.74968
RHBDL1	0.000486192	0.0065474	3.76894	13.6321
NUBP1	0.000283256	0.0045325	-1.77541	0.292112
UBE2I	8.92e-06	0.000448855	1.59314	3.01705
MEFV	0.000447034	0.00617587	-2.57193	0.168179
PIEZO1	0.00395797	0.0295932	1.20145	2.29971
GSPT1	0.000343684	0.00518837	-1.19938	0.435464
AQP8	0.00333987	0.0260979	1.1909	2.28295
HMOX2	0.000727425	0.0087215	-1.89583	0.268719
DNAJA3	0.00310316	0.0247326	-1.07617	0.474288
RBL2	0.00554125	0.0379513	-1.14316	0.452766
STX4	0.000847934	0.00968573	1.05436	2.0768
NOMO1	0.000109115	0.00235397	-1.24602	0.42161
SLC6A2	0.00301175	0.0241846	3.48187	11.1724
HERC1	0.00128918	0.0130389	-1.65107	0.318404
MTFMT	0.00266411	0.0221485	-1.10405	0.46521
IGDCC4	1.01e-05	0.000484896	6.47763	89.1174
FAH	0.00221665	0.0194165	-1.31184	0.402806
HOMER2	0.00170397	0.0159939	-1.70751	0.306187
ZNF106	1.82e-05	0.000710753	-2.14823	0.225589
ATP8B4	0.00208438	0.0185553	-1.59926	0.330046
BMF	0.000108771	0.00234987	2.08444	4.24111
EIF3J	0.000736714	0.00878469	-1.59112	0.331914
SPG11	0.00100463	0.0109058	-1.30059	0.405961
SLC30A4	0.00592997	0.039806	-1.76556	0.294113
BLOC1S6	0.00264693	0.0220496	-1.31376	0.402272
MYEF2	0.00178945	0.0165692	4.22588	18.7119
SGK3	5.35e-05	0.00146655	-1.3345	0.396529
TRIM35	0.000121793	0.00254033	-1.5801	0.33446
CA2	0.00137797	0.0136719	-2.72525	0.151223
NBN	4.86e-08	2.55e-05	-1.62531	0.324141
TRPA1	0.00127305	0.0129184	-2.02385	0.245901
DECR1	0.0013374	0.0133647	-1.37682	0.385065
IMPAD1	0.000129174	0.00264004	-1.24463	0.422016
POP1	0.000731856	0.00875139	-1.37784	0.384796
IKBKB	4.68e-05	0.00133902	1.19646	2.29176
DKK4	0.0048677	0.0345559	3.72741	13.2453
EMC2	0.000154818	0.00299638	-1.22729	0.427119
SNX16	0.00173896	0.0162442	1.20119	2.2993
INTS10	1.93e-07	5.38e-05	-1.07442	0.47486
SLC39A14	7.18e-05	0.0017858	-3.58645	0.0832473
MTMR9	5.67e-05	0.00152452	-1.32012	0.400503
TNFRSF10A	0.000639971	0.00796959	-1.51968	0.348764
UBXN8	0.00062089	0.00779175	-1.08014	0.472983
DHDH	0.000779498	0.00911842	1.65672	3.153
MAP4K1	0.000628807	0.00787648	1.71394	3.28056
TUBB4A	0.000212891	0.00371173	5.16819	35.9567
SNRNP70	1.99e-05	0.000757023	2.00093	4.00257
CLASRP	1.52e-06	0.000153771	2.44705	5.45301
PPP1R37	5.07e-05	0.00140994	1.16512	2.24252
ARHGEF18	7.74e-05	0.00188611	1.03941	2.05539
PPP1R13L	0.000142725	0.00283155	2.13353	4.3879
PLEKHJ1	9.59e-05	0.00216394	1.48615	2.80141
RNASEH2A	0.00369787	0.0281359	1.22491	2.33741
CD37	0.000246905	0.00411132	2.09823	4.28183
AMH	0.00349057	0.0269285	3.05489	8.31023
TRMT1	6.56e-05	0.00167888	2.53151	5.78175
DMPK	8.01e-09	9.48e-06	3.73615	13.3258
CLEC4M	3.21e-05	0.00105147	-6.41139	0.0117484
TBC1D17	0.00024748	0.00411642	2.00462	4.01283
CCDC130	1.58e-06	0.000155769	1.94729	3.85649
PTOV1	4.05e-08	2.3e-05	2.19433	4.57676
AES	0.00260957	0.0218294	1.00564	2.00784
MED25	1.63e-11	1.5e-07	2.34321	5.0743
LILRA1	0.00406186	0.0302028	-1.32206	0.399964
SNAPC2	0.000518385	0.0068701	1.04509	2.06349
CCDC61	9.23e-05	0.00210626	1.356	2.55974
ASF1B	0.000416881	0.00589048	2.23375	4.70356
C19orf44	0.00163698	0.0155265	1.5252	2.87826
MED26	0.000613001	0.00773242	1.18982	2.28124
RASAL3	0.00257914	0.0216497	2.08099	4.23099
ZNF419	0.000855261	0.00975244	1.16647	2.24462
POP4	0.0048281	0.0343801	-1.02716	0.490675
CCNE1	0.000231944	0.0039452	3.3299	10.0554
FBL	0.00116053	0.0120375	1.02085	2.02912
DYRK1B	0.000221768	0.0038188	2.08903	4.25461
EBI3	0.00622676	0.0411781	-2.08623	0.235495
CLIP3	2.78e-06	0.000223411	3.94052	15.3537
PRKD2	0.000256824	0.00423045	1.49573	2.82008
APLP1	0.00193507	0.0175391	2.88837	7.40432
FZR1	2.79e-05	0.00095493	1.55809	2.94464
BBC3	0.000116227	0.00245434	2.95802	7.77055
RPS19	6.88e-06	0.000385982	1.94481	3.84987
GLTSCR2	0.000971714	0.0106517	1.0529	2.07469
CNFN	0.0029049	0.0235565	2.20265	4.60323
KDELR1	3e-05	0.00100535	1.48367	2.7966
CYTH2	4.1e-07	7.62e-05	2.07331	4.20852
GRIN2D	0.0035914	0.0275065	2.54216	5.82462
SYNGR4	0.00546623	0.0375855	1.10752	2.15475
CCDC114	5.8e-05	0.00154587	2.59296	6.03336
LIG1	0.000864329	0.00981749	1.90736	3.75123
SIGLEC5	1.06e-05	0.00049708	-3.9665	0.0639683
CAPS	1.17e-11	1.34e-07	3.60087	12.133
MIER2	3.15e-06	0.000239651	2.47042	5.54204
PPP2R1A	0.00100595	0.0109175	1.09613	2.1378
TNPO2	0.00284153	0.0231744	1.76615	3.40146
PRPF31	0.000497915	0.006671	1.07647	2.10887
ARRDC2	0.00283155	0.0231136	2.39025	5.24248
PIK3R2	0.000583172	0.00744087	1.99921	3.99782
PDE4C	0.00179565	0.0166065	2.90457	7.48792
ISYNA1	1.98e-05	0.000756604	2.53743	5.80554
CRTC1	3.51e-06	0.000256604	2.54838	5.84977
COMP	7.51e-05	0.00184404	4.97871	31.5313
UPK1A	0.00182741	0.0168122	1.34494	2.5402
TMEM147	0.00509724	0.0356877	1.03782	2.05312
TMEM59L	0.00146568	0.0143255	3.88953	14.8206
PBX4	0.00474293	0.0339051	1.82417	3.54104
ERF	0.000293116	0.00464013	1.55534	2.93903
GSK3A	0.000755873	0.00894115	1.02724	2.03812
ATP13A1	0.000353849	0.00528101	1.16869	2.24807
CADM4	0.000568784	0.00730807	1.08867	2.12677
RUNDC3B	0.000603189	0.00763684	-2.74367	0.149305
GTPBP10	3.04e-06	0.000235522	-1.89322	0.269205
RASA4	0.000176229	0.00327013	2.54651	5.84221
NAMPT	1.1e-06	0.000126717	-4.9426	0.0325183
TWISTNB	9.07e-09	1.02e-05	-1.686	0.310788
PIK3CG	1.62e-05	0.00065776	-2.3806	0.192029
PON3	0.000527502	0.00695566	-3.12261	0.114815
HBP1	5.03e-07	8.47e-05	-2.0486	0.241719
WDR91	4.72e-06	0.000307573	1.46202	2.75493
DLX5	1.91e-05	0.000738126	4.69096	25.8296
MTPN	0.000724307	0.00869092	-1.60221	0.329372
MPP6	1.91e-06	0.000178019	-2.99838	0.125141
DFNA5	0.00240026	0.020558	1.76514	3.39907
ZC3HAV1	0.000458146	0.00628588	-1.24072	0.423162
OGDH	7e-07	0.000100501	-1.00294	0.498982
ADAP1	0.000291876	0.00462687	1.54091	2.90978
MET	0.00321468	0.025401	-1.78721	0.289732
RNF32	0.00142297	0.0140124	1.10622	2.1528
LMBR1	0.0054825	0.0376651	-1.07509	0.474642
NHP2P1	0.00104284	0.011204	-1.22214	0.428647
WNT2	0.000787659	0.00918696	-3.0593	0.119967
HOXA2	5.55e-05	0.00150288	1.87397	3.6654
HOXA3	0.000815951	0.00942119	4.30592	19.7793
BRAT1	4.02e-08	2.3e-05	1.87215	3.66077
CPED1	0.000176736	0.00327689	-3.81786	0.0709105
HIBADH	0.00221408	0.0194036	-1.43748	0.369211
CPVL	0.000266757	0.0043373	-2.00719	0.248757
COBL	0.00400454	0.0298578	-1.85374	0.276674
STX1A	1.32e-06	0.00014275	3.65528	12.5993
CRHR2	0.00642103	0.0421893	1.98859	3.96848
NSUN5P2	0.00254702	0.0214626	3.63454	12.4196
CASP2	6.22e-05	0.0016204	1.91612	3.77407
CCL24	0.00558952	0.0381397	-1.70086	0.307602
HSPB1	0.00784845	0.0486703	1.93786	3.83137
BUD31	0.000362837	0.00536	-1.16481	0.446024
ZKSCAN1	0.000353503	0.00527931	-1.41598	0.374756
TAF6	0.00183989	0.01691	1.31784	2.49292
AIMP2	2.43e-05	0.000864498	-1.9275	0.262884
TFR2	0.00640741	0.0421179	-3.22989	0.106588
MOSPD3	0.000800415	0.00928854	1.68668	3.21916
CLDN15	0.00141178	0.013935	2.19725	4.58606
TMEM106B	2.71e-05	0.000932202	-1.49463	0.354871
EZH2	0.00233846	0.0201907	1.32875	2.51184
ZNF862	0.000146471	0.00287974	1.99544	3.98737
SFRP4	0.00042942	0.00600848	4.62057	24.5998
ACTR3C	3.05e-05	0.00101423	-2.66775	0.157372
AHR	5.61e-05	0.0015127	-1.98757	0.252164
CHCHD3	0.00129231	0.0130533	-1.17166	0.443909
MRPL32	0.0029886	0.0240407	-1.24603	0.421607
SLC1A1	1.77e-05	0.000697469	-5.55741	0.021235
MEGF9	0.000346784	0.00521459	-2.31806	0.200538
CORO2A	0.00607069	0.0404196	1.74731	3.35732
C5	7.62e-05	0.0018668	-3.57111	0.0841375
PTGR1	9.71e-06	0.000472301	-3.21119	0.107978
DNM1	3.3e-05	0.00106686	4.32546	20.049
CDC37L1	0.000149068	0.00291457	-2.8801	0.135832
TBC1D13	0.00229617	0.0199305	1.4325	2.69914
RIC1	0.000504094	0.00672926	-1.16961	0.444542
TESK1	0.00214701	0.0189476	1.59473	3.02038
KCNT1	0.000113061	0.00241092	2.49237	5.627
RGP1	0.00545629	0.0375433	-1.04141	0.485853
MPDZ	0.000354436	0.00528466	-1.80804	0.285578
NPDC1	0.000117395	0.00247323	2.13184	4.38275
APBA1	0.000466472	0.00637345	-4.68883	0.0387722
SETX	0.000209144	0.00367167	-2.51447	0.175012
DVL1	0.00129075	0.0130468	1.20214	2.3008
ATRNL1	0.00678011	0.0438891	-2.05891	0.239997
ERLIN1	0.00348811	0.0269264	-1.35002	0.392286
EIF3A	9.71e-05	0.00218732	-1.93267	0.261944
CUBN	0.00227352	0.0197788	2.01999	4.05582
SEC23IP	0.000760539	0.00898015	-1.80238	0.286701
ATE1	1.79e-05	0.000702296	-1.31777	0.401155
PALD1	0.00105949	0.0113219	1.22682	2.34051
SPOCK2	0.00143906	0.0141254	1.90475	3.74445
LIPA	3.63e-05	0.0011366	-1.97068	0.255132
LZTS2	2.57e-06	0.000212291	2.53335	5.78916
SFXN3	6.39e-07	9.56e-05	2.20558	4.61259
KAZALD1	0.000444092	0.00615561	2.41256	5.32419
FBXW4	9.05e-05	0.00207906	1.08255	2.11778
FGF8	0.00584565	0.0394302	3.04385	8.24691
NPM3	0.000648403	0.00803642	1.67543	3.19414
ARHGAP21	0.000829281	0.00951528	-1.39863	0.37929
CPEB3	9.07e-05	0.00207906	-3.13997	0.113443
SUFU	9.13e-07	0.000117767	2.02627	4.07349
GTPBP4	0.00174191	0.0162602	-1.23479	0.424905
SH3PXD2A	0.00736934	0.0465801	1.31033	2.47998
PITRM1	1.03e-05	0.000489439	-1.32545	0.399024
EBF3	0.000325695	0.00497708	2.99418	7.96777
FAM208B	0.0002103	0.00368671	-2.36258	0.194444
SHOC2	0.000133988	0.00270349	-1.13791	0.454417
TFAM	7.39e-05	0.00182271	-1.33052	0.397624
RPL28	0.000339002	0.00513245	1.20721	2.30891
PBLD	0.00229941	0.0199436	-2.27763	0.206237
TBC1D12	0.000123183	0.0025578	-1.1924	0.437575
CYP2C18	3.09e-05	0.00102097	-6.46028	0.011357
KRT23	1.33e-05	0.000574372	3.07484	8.42593
NUFIP2	0.00558609	0.0381276	-1.5637	0.338283
GIT1	3.31e-07	6.87e-05	1.73909	3.33825
RUNDC3A	0.00515197	0.0360159	3.33786	10.111
PNPO	0.000531682	0.00698583	-1.87547	0.272539
RPS6KB1	4.39e-06	0.000295821	-1.00694	0.497601
CDK5RAP3	1.9e-07	5.34e-05	2.58285	5.99123
CBX1	0.00556745	0.0380546	1.02511	2.03511
RECQL5	5.17e-06	0.000325617	2.19512	4.57926
PIGL	0.000971322	0.01065	1.37154	2.58746
CAMTA2	7.91e-05	0.00191104	1.51007	2.84824
MED13	0.00564625	0.0384069	-1.3001	0.406098
C1QBP	0.00713979	0.0455509	-1.20394	0.434087
CCDC47	8.66e-07	0.00011462	-1.97203	0.254893
LGALS3BP	0.00673541	0.0436675	1.39694	2.63343
ASIC2	0.00629937	0.0415624	1.72295	3.30112
KAT2A	1.72e-06	0.000165585	3.82108	14.1338
RAB5C	0.00277774	0.0227715	-1.04921	0.483231
MLX	0.000102564	0.0022637	-1.01618	0.494422
CNTNAP1	0.000828234	0.00950801	1.97169	3.92226
EZH1	0.00387595	0.0291223	1.29679	2.45682
DLX4	0.00610521	0.0406082	2.73649	6.66446
COL1A1	6.57e-05	0.00168	4.17903	18.1139
VAT1	0.00132466	0.0132663	1.41355	2.66393
LRRC59	0.00248078	0.0210601	-1.70989	0.305684
HDAC5	0.000380192	0.00553388	1.18767	2.27785
ABCC3	0.00264182	0.022019	-1.77443	0.292309
LUC7L3	0.00342902	0.026599	2.21241	4.63448
PRKAR1A	0.000980563	0.0107254	-1.05225	0.482217
MMD	0.00777274	0.0483511	1.24682	2.37318
RANGRF	0.0012115	0.0124397	1.74289	3.34705
WSB1	0.00055977	0.00723885	1.42662	2.68817
MYH3	0.000445196	0.00616309	2.68994	6.45288
IFT20	0.00234193	0.0202081	1.13908	2.2024
RAB34	1.99e-06	0.000181248	2.96161	7.78991
TMEM33	3.01e-07	6.55e-05	-2.07803	0.236837
NFKB1	0.00205517	0.0183844	-1.35501	0.390932
UBE2D3	0.000206204	0.0036368	-1.0788	0.473421
KLHL2	1.01e-05	0.000485203	-1.6711	0.314014
ANXA10	0.00129563	0.0130645	-4.34992	0.0490392
GRPEL1	0.000128344	0.00263153	-2.03921	0.243296
FRG1	0.0035556	0.0273143	-1.28238	0.411116
CLCN3	0.00030424	0.00475556	-1.27762	0.412475
AADAT	0.00089946	0.0100755	-2.13261	0.228046
DHX15	0.00488082	0.0346159	-1.14807	0.451229
SOD3	0.00802078	0.0494731	2.17209	4.50676
SEPSECS	0.000410924	0.00585108	-1.70933	0.305802
CPZ	0.00808566	0.0497582	1.17541	2.25856
TRIM2	5.93e-05	0.00157293	-1.5528	0.340847
MFSD10	4.86e-06	0.000314879	3.45271	10.9488
RAPGEF2	3.3e-05	0.00106686	-1.72828	0.301811
UFSP2	0.000113068	0.00241092	-1.70371	0.306996
KLHL5	4.32e-05	0.0012716	-1.66013	0.31641
FAM149A	0.00529693	0.0367588	-2.48098	0.179123
NCAPG	0.00065799	0.0081111	2.30675	4.94767
UGDH	5.54e-05	0.00150088	-2.73754	0.14994
CCDC34	0.00190275	0.0173208	1.94744	3.85689
ZBTB16	0.00112903	0.0118131	-3.2523	0.104945
MTCH2	0.00809068	0.0497758	-1.35164	0.391846
FNBP4	0.00327224	0.0257362	1.35621	2.56012
SC5D	0.00238895	0.0204879	-2.11555	0.230758
HSPA8	5.57e-05	0.00150509	-3.34758	0.0982378
DNAJC4	0.000152808	0.00297125	1.60124	3.03405
SIAE	0.000734004	0.00876375	-1.79452	0.288268
SNX15	0.00101249	0.010973	1.53319	2.89424
DTX4	0.00162991	0.0154855	-2.6683	0.157312
ATG2A	0.000144353	0.00285446	-1.02667	0.490841
OSBP	0.000296733	0.00468769	-2.23268	0.212762
PUS3	0.0005617	0.00725155	-1.91846	0.264538
MS4A6A	0.0024346	0.0207669	-2.24314	0.211226
HPX	0.000350207	0.00524717	-4.67615	0.0391146
FOLR1	0.00546655	0.0375855	2.94892	7.72173
PANX1	0.00543679	0.037453	-1.25741	0.418294
ARHGEF17	0.000177082	0.00328027	1.72898	3.31493
CEP164	1.06e-06	0.000124183	1.90888	3.75517
RNF141	0.000221478	0.00381548	-1.55176	0.341094
CEP126	0.000183445	0.00336461	2.87121	7.3168
UBE4A	1.82e-05	0.000711169	-3.20983	0.10808
DDX6	4.85e-05	0.00137175	-2.07342	0.237596
PVRL1	0.00242983	0.020734	1.71929	3.29274
HIPK3	2.72e-05	0.000936739	-2.21458	0.21545
FBXO3	9.54e-05	0.00215426	-1.14469	0.452287
ACCS	1.22e-05	0.000538502	2.4764	5.56507
MDK	2.89e-05	0.00098246	4.48183	22.3443
NAA40	7.49e-08	3.34e-05	2.76302	6.78818
NUP98	4.58e-05	0.00131822	-1.52786	0.346791
TCIRG1	9.47e-06	0.000464673	2.22378	4.67117
CHKA	0.000203676	0.00360865	1.87338	3.66391
PSMD9	2.78e-05	0.000953327	1.15103	2.22072
P3H3	0.000192415	0.0034736	3.29559	9.81912
PRPF40B	2.35e-05	0.000843719	2.14847	4.43359
ASIC1	2.26e-05	0.000821571	3.86337	14.5542
CAPRIN2	0.000519708	0.00687969	1.06218	2.08809
IL23A	0.000393294	0.0056748	2.28578	4.87627
ATP5B	0.0018829	0.0171986	-1.28552	0.410222
SYT10	0.00163251	0.0155006	-4.09931	0.0583424
CYP27B1	0.000169279	0.00319017	2.35252	5.10717
METAP2	0.000118641	0.0024927	-1.63554	0.32185
ITFG2	0.000220161	0.00379841	1.36721	2.57971
FOXM1	0.000237256	0.00399485	3.28912	9.77513
PARP11	0.00227175	0.0197672	1.0774	2.11024
CUX2	0.000403433	0.00577361	-4.33533	0.0495377
DUSP16	0.000243991	0.00407758	-2.18518	0.219886
CREBL2	0.00122131	0.0125095	-1.3809	0.383979
MGP	0.0018228	0.0168024	3.37552	10.3785
GTF2H3	0.000286998	0.00457165	-1.18342	0.440305
SLC38A1	0.000594176	0.00755189	-4.2711	0.051793
FZD10	0.00149535	0.0145318	4.15685	17.8375
CAND1	0.00231666	0.0200288	-1.30662	0.404268
KRR1	4.64e-06	0.000305304	-1.89276	0.269292
UHRF1BP1L	0.000766574	0.00902125	-1.85775	0.275907
ING4	0.000141181	0.00281065	1.67288	3.18851
GNB3	4.27e-06	0.000290808	4.07437	16.8464
CDCA3	0.000950075	0.0104922	3.07462	8.42465
SPSB2	4.13e-07	7.62e-05	1.95904	3.88803
ENO2	0.00113808	0.0118763	3.94092	15.358
ATN1	3.21e-07	6.78e-05	4.26333	19.2039
LPCAT3	7.14e-05	0.00177918	-1.50741	0.351742
GYS2	0.000356628	0.0052984	-6.16144	0.0139709
HCFC2	1.82e-06	0.000172676	-2.17724	0.221099
PHC1	5.8e-05	0.00154587	2.17497	4.51576
COX6A1	0.00177259	0.0164524	-1.16176	0.446967
RFX4	0.00498087	0.0351248	2.02242	4.06264
RP11-22B23.1	3.34e-06	0.000247448	3.478	11.1425
FRK	0.000376007	0.00548934	-3.04167	0.121441
DSE	8.56e-05	0.00200488	-2.28003	0.205893
RWDD1	0.00109543	0.0116007	-1.14715	0.451518
PAK1IP1	0.00542017	0.0373786	-1.46231	0.362911
RNGTT	0.000674874	0.00825749	-1.29897	0.406417
MAN1A1	9.61e-08	3.74e-05	-2.97178	0.127469
SERINC1	3.03e-05	0.00101159	-1.76406	0.294419
HINT3	3.3e-06	0.000245593	-1.32161	0.400089
NCOA7	1.78e-05	0.000700986	-2.80803	0.142791
FAM65B	0.00013109	0.00266244	-2.44869	0.183177
SASH1	0.000659646	0.00811877	-1.32802	0.398314
MTRF1L	1.49e-05	0.000625102	-1.48337	0.357653
PPARD	0.00036626	0.00539784	1.88274	3.68775
KCTD20	9.43e-06	0.000463533	-1.14931	0.450841
SOD2	0.000106415	0.00231971	-3.12409	0.114698
MDN1	0.000910201	0.0101693	-1.87879	0.271911
CAP2	0.00487545	0.0345885	2.10677	4.30726
TREML2	0.000259139	0.00425333	-2.31487	0.200981
FBXL4	0.00343673	0.0266329	-1.23992	0.423397
CCNC	0.000344134	0.00519175	-1.30035	0.406028
ASCC3	0.000556389	0.00721138	-1.66304	0.315773
WASF1	5.15e-09	6.96e-06	2.45463	5.48174
GPLD1	1.17e-07	4.06e-05	-5.21487	0.0269258
ALDH5A1	0.00155456	0.014949	-2.04658	0.242058
AIM1	9.99e-05	0.00222786	-2.3506	0.196065
VNN2	5.78e-05	0.00154222	-2.54874	0.170904
ACOT13	0.00654015	0.0427274	-1.48054	0.358355
SMAP1	0.000979057	0.0107169	-1.67416	0.313349
SOBP	0.00236159	0.0203254	1.89267	3.71323
HBS1L	1.66e-07	5.01e-05	-1.57413	0.335846
ZBTB24	3.49e-07	7.06e-05	-1.46932	0.361152
ADGRG6	0.000485211	0.00653611	-3.00332	0.124713
PHACTR2	3.79e-05	0.00116663	-1.92647	0.263071
PHF1	3.11e-06	0.000238819	3.07506	8.42722
MDFI	0.000177642	0.00328705	4.43417	21.6181
PTK7	2.74e-07	6.41e-05	4.25085	19.0385
TMEM30A	5.39e-05	0.00147442	-1.12459	0.458631
TTK	0.00553008	0.0379031	2.15821	4.46359
SLC29A1	0.00375551	0.0284831	1.0305	2.04274
FBRSL1	1.02e-09	2.03e-06	1.97211	3.92342
PRSS16	0.00167139	0.0157752	3.19285	9.14416
ERBB2IP	3.19e-06	0.000241391	-1.55404	0.340555
HARS2	0.000800098	0.0092872	1.24924	2.37716
NUDT12	0.0002111	0.00369469	-2.07891	0.236692
MAN2A1	2.47e-05	0.000872909	-1.72853	0.301759
GHR	0.000215001	0.00373309	-4.54797	0.042749
BRD8	0.000182031	0.00334443	1.12448	2.18023
KIF20A	0.000481914	0.00650506	2.93813	7.66419
NNT	3.01e-05	0.00100769	-2.57789	0.167486
MRPS30	2.91e-07	6.47e-05	-1.93935	0.260734
HSPA9	1e-05	0.000484081	-2.05536	0.240589
LOX	0.00306879	0.0245268	1.79523	3.4707
APBB3	0.00130911	0.0131508	3.03914	8.22
COL4A3BP	0.000104054	0.00228699	-1.27522	0.413162
FAF2	6.17e-05	0.00161129	-1.09562	0.467934
GRM6	0.000157826	0.00303793	4.18796	18.2264
RNF130	0.00212578	0.0188362	-1.27297	0.413807
CLINT1	0.00042713	0.00598556	-1.2812	0.411453
THBS4	0.00804277	0.0495807	2.0169	4.04714
TTC1	0.00758972	0.0475347	-1.05967	0.479742
MSH3	0.000281851	0.00451315	-1.25921	0.417773
RASGRF2	8.7e-05	0.00202426	1.92343	3.79323
POLR3G	0.000755572	0.0089399	-1.6136	0.326781
GOLPH3	0.000584612	0.00745507	-1.43396	0.370114
TARS	8.58e-07	0.000113899	-2.56333	0.169185
LNPEP	0.00755832	0.0474221	-2.03343	0.244274
AGXT2	0.000355698	0.00529659	-4.05823	0.0600277
RAD50	0.000873096	0.00989192	-1.45807	0.36398
ST8SIA4	0.000193388	0.00348569	-1.83522	0.280248
NUP155	0.000613096	0.00773242	-1.26675	0.415596
NR3C1	0.00406343	0.0302096	-1.06092	0.479326
LIFR	4.51e-06	0.000300815	-4.15969	0.0559512
TRIM23	0.00653464	0.0426974	-1.11229	0.462558
TRAPPC13	0.0058535	0.03946	-1.24911	0.420706
C9	0.000165864	0.00314648	-6.47361	0.0112525
SEC24A	0.000639211	0.00796655	-2.24788	0.210533
TTC33	0.00806278	0.0496641	-1.19954	0.435414
RARS	0.00039513	0.00568875	-1.14632	0.451776
WWC1	0.0013459	0.0134343	-3.13402	0.113911
CSNK1A1	8.01e-06	0.000423718	-2.29938	0.20315
PDGFRB	0.000213416	0.003713	2.6374	6.22211
STC2	5.4e-05	0.00147442	4.20091	18.3908
HRH2	0.00190865	0.0173544	-2.08466	0.235753
DBN1	0.000263582	0.0043011	2.33652	5.05082
EHHADH	0.000195136	0.00350618	-2.84242	0.139427
CNTN3	0.00702456	0.0449737	-3.492	0.0888796
KNG1	0.00161199	0.0153502	-4.19827	0.0544745
NPHP3	0.0024133	0.0206389	1.2383	2.35921
KPNA1	0.00247976	0.0210601	-1.24303	0.422486
PCCB	8.84e-05	0.00204856	-2.28851	0.204687
UBE3A	2.82e-06	0.000225634	-1.43257	0.370471
CEP70	0.00224375	0.019568	-1.2732	0.41374
SLC25A36	0.000156492	0.00301732	1.67413	3.19127
XRN1	1.17e-05	0.000526714	-2.04985	0.241508
KAT2B	0.000152991	0.00297354	-2.15812	0.224049
PDCD10	0.000130139	0.00265176	-1.22036	0.429176
COL7A1	5.58e-06	0.000344962	5.05872	33.3294
PRKAR2A	0.00234726	0.0202324	-1.3329	0.396969
ACAP2	7.89e-06	0.000421448	-1.40651	0.377222
GNB4	2.48e-05	0.000872909	-2.70973	0.152859
GBE1	7.3e-06	0.000405334	-2.32821	0.199131
UMPS	8.07e-06	0.0004251	-1.60194	0.329433
SNX4	3.08e-05	0.00102097	-1.40329	0.378067
SLC41A3	0.00011506	0.00243419	1.48245	2.79422
ROPN1B	0.00134662	0.0134364	-1.76061	0.295122
ATP6V1A	2.08e-06	0.000188036	-1.49013	0.355981
MRPL3	0.00045623	0.00626709	-1.57673	0.33524
HEMK1	0.00106724	0.0113882	1.06857	2.09735
ABCC5	0.000174129	0.00324691	2.56682	5.925
ARHGEF26	0.00363959	0.0277921	-2.93987	0.13032
KLHL24	0.00282764	0.0230981	-1.78718	0.289739
PLCH1	0.00328993	0.0258487	2.77297	6.83516
DNAH1	0.000345661	0.00520111	2.32308	5.00398
SSR3	0.0019655	0.0177518	-1.53364	0.345405
CLCN2	3.49e-05	0.00110568	2.08283	4.23637
EIF4G1	1.5e-05	0.000625833	-1.80126	0.286925
SLC4A3	2.37e-05	0.000848032	5.13359	35.1047
DGUOK	0.000385771	0.0055954	1.23268	2.35004
MOB1A	1.62e-05	0.000656187	-1.64823	0.319031
KANSL3	1.72e-05	0.000684468	1.3059	2.47237
PIKFYVE	0.00117532	0.0121551	-1.12104	0.459763
FAHD2A	0.00380695	0.0287639	-1.15385	0.449426
SLC35F5	0.000596584	0.0075762	-1.10153	0.466022
ZAP70	7.65e-07	0.000105448	5.29403	39.2339
STEAP3	0.00227944	0.0198153	-2.72676	0.151065
EPB41L5	0.00255154	0.0214879	-1.51753	0.349285
CENPA	0.00247824	0.0210601	2.88107	7.36695
SLC30A3	0.00064479	0.00800025	2.73319	6.64926
MPV17	0.0016397	0.0155431	1.42867	2.69198
EIF2B4	0.000865606	0.00982647	1.12045	2.17415
FNDC4	0.000956733	0.0105303	-1.82859	0.28154
ITGA4	0.000512303	0.00680324	-2.09335	0.234336
IFIH1	0.000135479	0.00272521	-1.4702	0.360932
TTC31	0.000625943	0.00784274	1.75227	3.36887
TLX2	0.00242589	0.0207042	2.28909	4.88748
SPTBN1	0.0023683	0.0203597	-2.17017	0.222185
LOXL3	0.00518424	0.036192	1.28017	2.42868
ACADL	0.000732295	0.00875246	-3.84429	0.069623
MRPL19	0.00105909	0.0113203	-1.0945	0.468298
ELMOD3	1e-06	0.000121838	1.58499	3.00006
GGCX	1.92e-05	0.000739877	-2.02889	0.245044
OTX1	0.00205836	0.0184022	3.61733	12.2723
TXNDC9	0.000715735	0.00861284	-1.17202	0.443798
GNLY	6.89e-05	0.00173471	3.43195	10.7924
CHST10	0.00157215	0.0150803	1.7495	3.36242
PLCD4	0.000951993	0.0105007	2.12225	4.35371
IL1RL2	0.0017246	0.0161446	-3.13422	0.113896
IL1RL1	0.000884536	0.00996253	-5.00423	0.0311585
IL18R1	9.16e-05	0.00209391	-2.84531	0.139148
FHL2	0.000135662	0.00272679	2.49827	5.65007
CNPPD1	5.3e-08	2.67e-05	1.6529	3.14466
HDLBP	0.000393335	0.0056748	-1.24784	0.421077
PASK	0.00325289	0.0256367	1.84533	3.59335
STK25	2.81e-06	0.000225072	1.2975	2.45802
BIRC6	0.000121671	0.00253894	-1.95527	0.257873
NOL10	0.00193289	0.0175262	-1.4328	0.370411
CEBPZ	3.32e-05	0.00107079	-2.31096	0.201526
KYNU	7.46e-06	0.000411773	-3.1632	0.11163
THADA	0.00168448	0.0158497	-1.20915	0.432522
C2orf42	0.000981319	0.0107288	-1.34007	0.395001
TIA1	1.25e-06	0.000136691	1.99744	3.99291
EPAS1	6.55e-05	0.00167879	-2.44158	0.184082
VAX2	0.00015481	0.00299638	3.00438	8.02431
ATP6V1B1	0.0056166	0.0382676	3.34007	10.1265
MSH6	0.00394131	0.0294879	-1.34242	0.39436
PARD3B	0.00721746	0.0459109	1.46123	2.75343
BCL9	5.13e-05	0.00142081	2.66489	6.34178
DNAJC16	0.00313472	0.0249279	-1.0693	0.476549
MORN1	0.00683074	0.0440801	1.04973	2.07014
SCP2	0.00100043	0.0108679	-2.8393	0.139729
ANGPTL1	0.00747938	0.0470825	-2.03173	0.244562
WRAP73	2.11e-05	0.000784426	1.19113	2.28332
MRPL37	6.79e-05	0.00172017	-1.37889	0.384514
PHF13	6.84e-06	0.000385982	2.11207	4.32311
EDEM3	0.00649703	0.0425182	-2.02306	0.246035
ATP5F1	0.000658711	0.00811472	-1.54036	0.343799
DLGAP3	0.00685582	0.0442015	1.60368	3.03918
MEF2D	0.000142907	0.00283394	1.33236	2.51815
DOCK7	0.000320138	0.00492688	-1.08205	0.472357
C1orf21	0.00117009	0.0121092	-2.14768	0.225675
PRG4	0.000425365	0.00596811	-3.54254	0.0858204
MIIP	8.31e-05	0.001976	1.56435	2.95744
PDC	0.00135663	0.0135069	-1.33487	0.396427
SLC35D1	1.1e-05	0.000510459	-2.59235	0.165816
TROVE2	2.56e-06	0.000211965	-1.58628	0.33303
UCHL5	0.000411457	0.00585348	-1.5179	0.349194
BCAS2	0.000306917	0.00478134	-1.81763	0.283687
CTH	0.00096816	0.0106305	-3.41609	0.0936814
AGMAT	0.00363501	0.0277701	-2.57998	0.167244
CFHR3	0.00078984	0.00920529	-5.38527	0.0239261
ZBTB17	5.39e-05	0.00147442	1.24509	2.37034
TFAP2E	0.00641457	0.0421529	2.44831	5.45776
NR5A2	0.000468345	0.00638371	-2.29992	0.203074
TMEM9	0.000891685	0.0100196	1.90632	3.74853
HAO2	0.000243112	0.00406586	-6.30483	0.012649
RP11-268J15.5	7.64e-06	0.000415315	3.78598	13.7941
EXOC8	2.02e-07	5.53e-05	-1.58135	0.33417
RLF	0.00065039	0.00804547	-1.49032	0.355933
ZNF684	6.62e-07	9.68e-05	-1.7129	0.305047
ACADM	1.12e-05	0.000516854	-3.148	0.112812
ADGRL2	2.19e-05	0.000800855	-2.30857	0.201861
SDHB	0.000137245	0.0027468	-1.96345	0.256415
MFAP2	3.43e-07	6.99e-05	5.71225	52.4275
RPF1	0.000154228	0.00299252	-1.5928	0.331528
UAP1	0.00168379	0.0158497	-1.56769	0.337349
CTBS	3.03e-06	0.000235522	-2.51126	0.175402
SSX2IP	0.00345536	0.0267412	-1.94712	0.259334
GBP3	0.0008964	0.0100518	-1.50782	0.351641
GBP1	0.000745037	0.00885564	-1.8932	0.26921
CDK18	0.000192194	0.00347099	2.45139	5.46944
RAB29	8.57e-05	0.00200488	-1.10371	0.465317
HMGCL	0.00373257	0.0283501	-1.45658	0.364355
CR2	0.00208393	0.0185549	-1.37433	0.385731
PRPF3	0.00602703	0.0402623	1.05828	2.08244
P3H1	6.06e-06	0.000359616	1.43225	2.69867
SLC2A1	0.00556535	0.0380546	2.13103	4.3803
EBNA1BP2	0.0010275	0.0110911	-1.67141	0.313947
CDC20	0.000619331	0.007779	3.3099	9.91698
PTCH2	0.000938125	0.0104028	2.41582	5.33622
TMED5	4.52e-06	0.000300845	-2.81763	0.141843
DR1	0.00140619	0.0138888	-1.0599	0.479666
CNN3	0.00312554	0.0248748	-1.07433	0.474892
ABCD3	1.88e-05	0.000729489	-1.6982	0.308169
TNFSF4	0.000937358	0.0103968	2.65018	6.27745
HSD11B1	0.00437523	0.0318974	-3.51562	0.0874367
DIEXF	0.0012109	0.0124362	-1.939	0.260798
SERPINC1	0.00186336	0.017071	-4.16349	0.055804
SLC35A3	0.000120581	0.00252078	-1.91633	0.264928
RCOR3	3.27e-06	0.000244825	1.80323	3.49001
STMN1	4.92e-05	0.00138214	3.2308	9.38786
MAN1C1	0.00693634	0.0445798	-2.61623	0.163093
NEK2	0.00122909	0.0125557	3.51832	11.4583
NENF	0.00339731	0.0264211	1.11597	2.16741
PROX1	0.00289168	0.0234875	-2.26169	0.208527
2015-03-02	0.000955691	0.010529	-1.80211	0.286755
OSBPL9	0.00428855	0.0314352	-1.09025	0.469679
MESDC2	0.00041186	0.00585558	-1.01084	0.496256
CHRNB4	0.00175534	0.0163457	2.70055	6.50049
STAG1	0.000259689	0.00426083	-1.66017	0.316402
KPTN	0.000330615	0.00503579	2.25124	4.76092
TNNT2	0.000616647	0.00776227	2.56542	5.91929
ATF6	7.61e-06	0.000415011	-1.80973	0.285244
MREG	6.16e-07	9.37e-05	2.40862	5.30965
FASTKD2	6.49e-05	0.00166809	-1.43507	0.36983
C1orf54	0.00594959	0.0399026	1.15434	2.22583
FILIP1	0.00643015	0.0422336	-2.10372	0.232657
SGIP1	0.000281374	0.00451024	3.48568	11.2019
PHF3	0.00414255	0.0306094	-1.13317	0.455913
ZC2HC1B	0.00216227	0.0190566	-1.21031	0.432177
PLAGL1	0.00035366	0.00527994	2.1537	4.44967
ALDH8A1	0.00135497	0.0134933	-3.3522	0.0979235
SGK1	0.00436976	0.0318676	-2.19685	0.218114
ARG1	0.00137764	0.0136716	-3.68844	0.0775656
PMFBP1	0.00212554	0.0188362	2.59227	6.03048
SLC16A7	2.27e-05	0.000822122	-4.2776	0.0515601
TMEM5	0.00012636	0.00259898	-1.24716	0.421275
FOXO3	0.000917996	0.0102364	-1.11729	0.46096
TGIF2	5.87e-06	0.000352453	1.61253	3.05788
ABCG2	0.000896749	0.0100532	-2.77064	0.146539
MFSD1	0.000623016	0.00781323	-1.3469	0.393135
EEF2KMT	0.0058926	0.0396479	-1.36255	0.388893
UCHL3	0.00666819	0.0433261	-1.03216	0.488977
ELL2	0.00299493	0.024079	-1.54085	0.343682
CYP20A1	0.000395023	0.00568875	-1.12722	0.457797
SATB2	0.0049654	0.0350425	1.5781	2.98576
TRPM6	0.000141968	0.00282141	-2.30802	0.201938
GDA	0.000557543	0.00721818	-4.06575	0.0597156
TJP2	0.000177132	0.00328027	-2.88059	0.135786
ITGB1BP1	0.000827815	0.00950797	1.43457	2.70301
PIGZ	0.000203675	0.00360865	3.36322	10.2903
CCDC92	4.17e-05	0.00123679	1.29257	2.44964
C1orf198	0.00333225	0.0260741	1.8042	3.49236
HEATR1	0.00728014	0.0461753	-1.72897	0.301667
RAD23B	2.05e-05	0.000768998	-1.3836	0.38326
WDR34	0.00136204	0.013549	1.76313	3.39433
PHF19	3.86e-05	0.00117852	1.77009	3.41074
HSDL2	0.00121463	0.0124606	-1.3177	0.401173
ALG2	0.00160713	0.0153262	-1.24757	0.421158
KDSR	0.000308699	0.00479686	-1.64703	0.319296
VPS4B	1.29e-07	4.32e-05	-1.61142	0.327277
ZBTB45	6.44e-05	0.00165747	1.22641	2.33984
IFI27L2	0.00119233	0.0122867	2.56854	5.93208
ACYP1	9.39e-06	0.000462709	2.2008	4.59735
DNAL1	0.00157602	0.015108	-1.15381	0.449435
ABCD4	0.000349223	0.00524092	1.20996	2.31331
PPP4R4	2.58e-05	0.00089842	-2.46623	0.180964
ALDH6A1	0.000158143	0.00304149	-2.78371	0.145218
AFTPH	0.00048271	0.00651389	-1.22217	0.428637
BCL11A	0.00206802	0.0184526	3.54364	11.6611
EPCAM	5.02e-05	0.00140291	3.63348	12.4104
SLC17A5	0.00409685	0.0303645	-1.07419	0.474938
OGFRL1	0.00148051	0.0144362	-1.25493	0.419013
IDE	9.51e-07	0.000119623	-2.29714	0.203466
PPP1R3C	0.00101066	0.0109609	-2.10089	0.233115
PYROXD2	0.00651656	0.0426157	2.60567	6.08674
HELLS	0.000991212	0.0108061	2.37656	5.19296
GOT1	0.000969833	0.0106413	-3.13112	0.114141
HOXB3	0.00477973	0.0340991	2.15889	4.46571
PANK3	0.00149973	0.0145645	-1.54885	0.341782
TEK	0.000707909	0.00854329	-3.6375	0.0803533
MYCT1	0.00811864	0.0498875	-1.60076	0.329704
ACAT2	0.00809579	0.0497939	-2.04556	0.242228
TCP1	0.000764291	0.00900498	-1.98395	0.252797
SNX19	6.71e-05	0.00170743	-1.19164	0.437804
MSANTD2	0.00296225	0.0238846	1.84678	3.59696
TP53AIP1	0.00407334	0.030244	1.53208	2.89203
TEX11	0.00592381	0.0397821	1.9902	3.97291
SLC10A7	0.0029099	0.0235771	-1.57869	0.334785
NUDCD1	0.00190281	0.0173208	-1.59509	0.331003
PROSER1	0.00179857	0.0166235	1.51993	2.86777
UFM1	0.00444745	0.0322804	-1.08227	0.472287
ELF1	4.7e-05	0.00134142	-1.1916	0.437816
KBTBD7	2.13e-06	0.000189978	-1.39064	0.381396
ALG5	0.00238555	0.0204664	-1.40489	0.377648
ETF1	1.46e-05	0.000617438	-1.5817	0.334088
PAIP2	0.000215766	0.00374071	-1.22094	0.429002
SERP1	0.000546724	0.00712599	-2.01428	0.247538
PLS1	0.000130096	0.00265176	-2.19186	0.218869
UTP20	0.000112012	0.00240009	-2.12895	0.228624
MTERF2	0.000185037	0.00337893	1.02614	2.03656
CLU	0.000263065	0.00429931	-2.7519	0.148455
SORBS3	3.67e-05	0.00114452	1.53343	2.89472
ADRA1A	3.57e-06	0.000259236	-6.04871	0.0151062
EPHX2	0.00357973	0.0274468	-1.99205	0.251381
NPPB	0.00574002	0.0388914	1.00514	2.00714
LYPLA1	0.000118359	0.00248906	-1.41843	0.374119
RDH10	0.00258096	0.0216572	-1.26097	0.417265
TRIM25	0.00223293	0.0195161	-1.26663	0.415629
TBX2	0.0043201	0.0315976	1.86566	3.64435
TBX4	0.00176257	0.0163864	5.01958	32.4372
NCAPH	0.000290883	0.00461752	2.4748	5.55891
KIAA0922	0.0015258	0.0147591	-1.74325	0.298695
MND1	0.0023639	0.0203339	3.42824	10.7647
ABCC11	0.00198533	0.0178957	-2.23939	0.211775
PLBD1	0.007056	0.0451529	-1.40155	0.378523
PYROXD1	1.49e-05	0.000624149	-2.0559	0.240498
KCNJ8	0.00223794	0.0195359	-1.85569	0.2763
ZNF211	0.00115514	0.0120026	1.28215	2.43202
DPPA4	0.000370505	0.00544467	-2.69256	0.154688
NAA50	2.62e-06	0.00021544	-1.83157	0.28096
KIF18A	0.00634252	0.0417511	2.47203	5.54823
CAT	0.000302565	0.00473905	-2.99308	0.125601
PILRB	3.95e-06	0.00027807	3.08249	8.47075
GJB6	0.00562065	0.0382895	3.17837	9.05286
TBC1D15	6.99e-05	0.0017523	-1.59732	0.330491
ADGRB2	7.86e-06	0.000421448	3.62164	12.309
TMEM39B	0.00178121	0.0165096	1.0602	2.08523
CCR2	0.00533201	0.0369148	-2.78602	0.144985
TNFSF10	0.00160572	0.0153191	-1.55091	0.341294
SLITRK3	0.000960014	0.0105588	-7.64436	0.00499824
PIK3CA	1.17e-05	0.000526714	-1.23406	0.425118
PDS5A	2.09e-06	0.000188271	-1.27994	0.411813
LRIF1	0.00465201	0.0333851	-1.49225	0.355457
CLCC1	2.7e-05	0.000930776	-1.21027	0.432187
POLK	0.000101283	0.0022484	-1.57933	0.334636
FLT3	0.000562465	0.00725532	-2.45518	0.182355
UBL3	0.00084884	0.00969367	-1.2463	0.421527
FYTTD1	0.000327579	0.00499783	-1.56878	0.337092
FMOD	0.000740776	0.0088171	2.53552	5.79788
LAX1	0.00319809	0.0253134	-1.84028	0.279267
PLG	0.00230235	0.019954	-4.09002	0.0587195
FAM35A	0.00141144	0.0139347	-1.29312	0.408068
ZNF205	2.06e-05	0.000771884	1.33343	2.52001
NAA60	0.000113025	0.00241092	2.00432	4.01199
PTGFR	0.0053091	0.0368117	-2.56725	0.168725
SPATA1	0.000480236	0.00649195	-1.91894	0.264448
LRRC39	4.52e-05	0.00130452	1.91315	3.7663
ZNF644	2.05e-05	0.000770072	-1.29383	0.407868
ZMIZ2	1.2e-06	0.000133163	2.67464	6.3848
WIPF3	0.00113277	0.0118377	3.72114	13.1878
FAM126A	0.00019791	0.00354216	-1.05563	0.481088
POLM	6.54e-07	9.62e-05	2.04295	4.12088
TWIST1	0.00262505	0.0219151	4.48944	22.4624
SMU1	2.61e-05	0.00090611	-1.15147	0.450166
ACO1	5.72e-06	0.000348347	-2.54899	0.170875
DCAF10	1.02e-06	0.000123455	-1.07102	0.475981
AKR1D1	0.000524308	0.00692859	-5.64283	0.0200143
CISD1	9.67e-05	0.00217893	-1.85393	0.276639
SLC25A16	0.00037439	0.0054807	-1.47292	0.360253
ZWINT	0.00755434	0.0474101	3.10851	8.62489
IFT81	0.00499755	0.0352263	1.23418	2.35248
ACADS	0.00608928	0.0405199	-1.62657	0.323858
MED13L	0.00293261	0.023715	-1.05787	0.48034
BHLHE41	0.00502333	0.0353373	2.16605	4.48793
ITPR2	0.00332958	0.0260666	-2.57618	0.167684
WWP1	0.0029251	0.023671	-1.00584	0.497979
PRDX4	0.000303059	0.00474239	-2.06291	0.239333
DDX39A	0.000305122	0.00476285	1.93044	3.81172
PKN1	7.87e-06	0.000421448	1.13769	2.20029
WDR83	2.56e-08	1.84e-05	1.88937	3.70474
GUCY1B2	3.99e-05	0.00120389	4.07751	16.8831
NLN	2.09e-06	0.000188271	-2.08839	0.235143
CENPK	1.37e-06	0.000145867	3.66643	12.6971
ARHGAP9	0.00733295	0.0464204	1.46275	2.75633
NCKAP1L	0.0027108	0.0224108	-1.54205	0.343397
SPATS2	2.74e-06	0.000222686	2.4685	5.53467
LRP1	0.0012922	0.0130533	-1.34546	0.393529
ATG101	0.000699486	0.00847282	-1.35971	0.389661
IKZF4	2.91e-06	0.00023084	2.74494	6.7036
SARDH	0.00434496	0.0317221	-2.16879	0.222398
HJURP	0.000823226	0.00947659	3.66565	12.6903
IL13RA2	6.09e-07	9.35e-05	-5.1052	0.0290524
AMD1	0.000783025	0.00915439	-1.40621	0.377301
NMI	0.00401878	0.0299455	-1.10404	0.465213
ACVR1C	0.00111379	0.0117266	-3.00276	0.124761
LPGAT1	0.00126441	0.0128446	-1.85272	0.276869
PLA2G12A	0.0010436	0.0112069	-1.09013	0.46972
C4BPA	0.00177445	0.0164565	-4.15383	0.0561788
ACSL3	0.000112671	0.00240806	-1.82461	0.282318
INHA	0.00147452	0.0143996	4.34237	20.2854
OBSL1	1.17e-05	0.000526714	2.16478	4.48399
SLC12A4	0.000574733	0.00735774	1.18415	2.27229
ENKD1	0.00298762	0.0240407	1.52315	2.87418
HMGB1P1	0.00691276	0.0444843	-1.41028	0.376238
SLPI	0.00165619	0.0156606	-5.07735	0.0296187
WFDC3	0.00732228	0.0463721	1.41333	2.66352
TTPAL	9.67e-06	0.00047113	-2.21035	0.216082
ARHGAP40	0.00129835	0.0130827	3.20572	9.22611
VAPB	0.00314394	0.0249882	-1.09096	0.469448
PARD6B	0.000525286	0.00693753	-1.2458	0.421674
PLCG1	1.95e-06	0.000179519	2.62023	6.14848
ARFGEF2	3.63e-05	0.00113667	-1.80886	0.285415
ZNFX1	0.00275319	0.0226587	-1.52021	0.348635
EDN3	0.000483524	0.00651913	5.17415	36.1056
MOCS3	0.00457201	0.0329811	-1.37307	0.386069
STX16	1.6e-06	0.000157438	1.94928	3.86181
PCK1	0.0027243	0.0224906	-3.58325	0.0834323
NEURL2	0.00438612	0.0319565	1.37347	2.59093
MTRR	0.00131689	0.0131979	-2.08403	0.235855
FASTKD3	1.38e-06	0.000145867	-1.67798	0.312521
VAMP7	2.12e-06	0.000189888	-1.84783	0.27781
IL9R	0.00521226	0.0363267	1.46349	2.75774
NAGK	0.00537218	0.0371308	1.0959	2.13746
MPHOSPH10	0.00104218	0.0112021	-1.31496	0.401937
HIF3A	0.00127473	0.0129247	4.84869	28.8139
USP9X	9.21e-06	0.000456068	-2.84448	0.139228
BTN2A2	0.00245008	0.0208602	1.58813	3.00659
BTN2A3P	0.000503576	0.00672627	2.64706	6.2639
SLC17A3	0.00801502	0.0494613	-2.46394	0.181251
ABCC10	0.000108551	0.00234843	1.98843	3.96806
PEX6	0.000104067	0.00228699	1.43887	2.71109
NQO2	8.67e-06	0.00044138	-1.41182	0.375838
PRICKLE4	4.22e-06	0.000288068	3.09238	8.52903
HIST1H1A	2.27e-05	0.000823258	-5.62256	0.0202974
ZNF391	0.000133285	0.00269198	3.4616	11.0165
HIST1H2BJ	0.00478329	0.0341139	-1.9462	0.2595
GNMT	0.000411611	0.00585385	-4.80585	0.0357516
TREM1	0.00109349	0.0115882	-2.73175	0.150543
SOX4	1.56e-05	0.000639003	4.04546	16.5122
CPNE5	0.000345247	0.00519659	2.13688	4.39811
RPP40	0.0011254	0.011801	-1.23995	0.423386
LRRFIP1	0.00144524	0.0141618	-1.19338	0.437277
MYRF	0.000131292	0.00266461	2.93643	7.65512
SSUH2	6.45e-05	0.00165929	3.31296	9.93801
CNOT1	0.000148114	0.00289961	-1.45306	0.365246
BBS2	0.00107895	0.0114809	1.28693	2.44009
MT1G	7.92e-06	0.000421448	-4.4997	0.0442035
MT2A	0.00211538	0.018773	-2.71335	0.152476
TM9SF2	4.09e-07	7.62e-05	-1.95031	0.258761
RNF113A	0.00664395	0.0432149	-1.4494	0.366174
BMP4	1.82e-05	0.000710305	3.8982	14.9099
PTGER2	0.00328038	0.0257869	-2.72636	0.151106
SOX9	1.03e-05	0.000489439	3.52695	11.527
SLC25A35	0.000250125	0.00414988	3.65605	12.6061
GGA3	0.000415632	0.00588439	1.59576	3.02255
ARMC7	3.87e-05	0.00118023	1.332	2.51752
NT5C	0.000114394	0.00242623	1.46054	2.75211
PPP1R12C	6.55e-05	0.00167868	1.228	2.34243
MBOAT7	0.000149246	0.00291681	1.21138	2.31559
OPRL1	0.00182713	0.0168122	1.67256	3.18779
C20orf195	0.00128838	0.013035	1.32601	2.50709
PPDPF	0.000298329	0.00469674	2.27381	4.83599
IL1B	0.00190098	0.0173155	-2.28915	0.204596
PLGLB2	1.45e-05	0.00061616	-4.72302	0.0378642
PAX8	0.00164741	0.0156001	1.9668	3.909
POLR1B	0.000828148	0.00950801	-1.94216	0.260227
PSD4	0.000100493	0.00223626	-1.84168	0.278997
TNFSF9	0.00795419	0.0491667	2.61304	6.1179
C3	0.000115203	0.00243608	-3.80978	0.0713084
TRIP10	1.51e-06	0.000153473	1.87483	3.66758
CD93	0.000473196	0.00643277	-1.52486	0.347514
GZF1	0.00791586	0.0489759	-1.05465	0.481414
NAPB	2.09e-05	0.000777829	1.15482	2.22656
RBCK1	0.00110144	0.0116429	1.59782	3.02686
TMX4	1.09e-05	0.000507261	-1.31445	0.40208
SNRPB	0.00189777	0.0173	1.34865	2.54673
NRSN2	0.00786712	0.0487466	3.96888	15.6585
ZNF133	0.000512168	0.00680324	1.1327	2.19269
FLRT3	0.00075153	0.00890798	-1.28949	0.409095
LAMP5	0.00123183	0.012578	4.46251	22.0469
ITPA	0.000816472	0.00942484	1.49659	2.82174
TMEM74B	0.00103846	0.0111779	3.20171	9.20046
FAM110A	0.00128522	0.0130103	1.18989	2.28136
EIF2S2	6.21e-05	0.0016204	-1.70799	0.306085
PLAGL2	0.0035553	0.0273143	1.71847	3.29087
MMP24-AS1	0.000281476	0.0045103	1.64811	3.13423
KLC1	0.000703729	0.00851523	1.10673	2.15357
XRCC3	1.43e-06	0.000149278	2.17712	4.5225
MCF2L	0.000326102	0.00498016	1.7745	3.42119
FFAR2	0.00183143	0.0168458	-2.05684	0.240342
NR1D1	0.0047634	0.0339984	2.03402	4.09544
BCL2L12	8.1e-06	0.000425367	1.86689	3.64746
IRF3	4.05e-05	0.00121487	1.66784	3.17738
RRAS	0.00390157	0.0292716	1.551	2.93019
PRR12	0.000691903	0.00840093	2.28276	4.86607
TSKS	0.00378683	0.0286543	1.48404	2.7973
FLRT1	0.000126143	0.00259569	3.03156	8.17692
ASL	9.88e-05	0.00221356	-2.707	0.153149
SBDS	0.000276627	0.00445785	-1.68978	0.309975
WNK4	0.000202591	0.00360207	5.47664	44.5279
BECN1	0.00039897	0.00573448	-1.51353	0.350254
TRAP1	0.000209041	0.00367125	-1.28547	0.410236
GLIS2	4.07e-05	0.00121948	3.84942	14.4143
DACH2	0.0074751	0.0470672	2.44941	5.46192
ZNF384	7.49e-07	0.000105448	1.30734	2.47484
CFP	4.54e-05	0.00130849	-3.56353	0.0845806
KTN1	3.03e-06	0.000235522	-1.54158	0.343509
SIX1	0.00701035	0.0449422	2.48008	5.57928
TRMT5	1.61e-05	0.000654981	-1.03362	0.488484
SGPP1	9.45e-05	0.00213919	-1.8379	0.279729
PZP	0.000202869	0.00360423	-4.29891	0.0508041
AIF1L	0.00227089	0.0197634	1.68794	3.22196
HNRNPH2	0.00150458	0.0145937	-1.17197	0.443815
TIMM8A	2e-05	0.000760071	-1.39958	0.37904
CANX	2.2e-05	0.000804502	-1.51212	0.350596
CPSF3L	4.54e-06	0.000301799	1.73959	3.3394
IPPK	0.000677343	0.00827007	-1.67149	0.31393
MASP1	0.00386463	0.0290562	-2.11883	0.230233
HELB	0.00578673	0.0391363	-2.52811	0.173366
RAP1B	0.000322898	0.00494946	-1.39115	0.38126
TSPAN8	0.00251033	0.0212314	2.66452	6.34017
PTPRB	2.43e-05	0.00086279	-2.84215	0.139453
IDUA	1.45e-06	0.000149873	3.32043	9.98961
FBXL12	0.00105856	0.0113199	1.18148	2.26809
SIN3B	3e-06	0.000234738	1.81894	3.52821
SLC35E1	0.00371589	0.0282385	-1.02284	0.492148
PKMYT1	7.38e-06	0.000408241	3.11932	8.6898
WFIKKN1	0.00606033	0.0403913	2.78405	6.88785
WDR24	7.97e-05	0.0019236	1.1037	2.14905
FBXL16	0.00149235	0.0145211	2.26817	4.81711
CHTF18	2.54e-07	6.26e-05	3.9855	15.84
METTL25	2.76e-06	0.000222689	-1.40926	0.376504
TNFRSF19	1.64e-05	0.00066307	5.52401	46.0142
RNF6	2.03e-05	0.000764759	-1.62863	0.323395
AKAP9	0.00614084	0.0407979	-1.83391	0.280503
FGL2	0.000236413	0.00398578	-2.26846	0.207551
STEAP4	0.000212077	0.00370754	-4.59564	0.0413593
PEX1	0.0005655	0.00728014	-1.27959	0.411912
MTERF1	2.46e-06	0.000206219	-1.35961	0.389688
RASL11B	0.00105039	0.0112579	4.09311	17.0667
KDR	8.89e-06	0.00044776	-2.63072	0.161464
TUBGCP6	2.42e-07	6.15e-05	2.4305	5.39081
MGAT3	0.00686733	0.0442602	1.58868	3.00774
TPST2	0.00743947	0.0468879	-1.28285	0.410984
BAIAP2L2	2e-07	5.51e-05	4.03951	16.4442
APOBEC3F	0.000871765	0.00988172	1.32061	2.49772
RIBC2	0.000447609	0.00617824	3.16401	8.96315
KRT17	0.00192109	0.0174432	2.48946	5.61566
RNF112	0.0065906	0.0429713	2.27659	4.84533
CPA4	0.00420021	0.0309111	2.09554	4.27385
DOCK4	0.000107183	0.00233091	-1.56885	0.337077
ATP6V1F	0.00500436	0.0352618	1.48048	2.79043
PRKRIP1	7.92e-06	0.000421448	1.71164	3.27534
MKLN1	1.79e-06	0.00017048	-1.4787	0.358811
DNAJB9	0.000203476	0.00360865	-3.42212	0.0932911
LRRC4	0.00287892	0.0234211	-1.86367	0.274776
CALU	0.00405854	0.030183	-1.48123	0.358183
CCDC136	0.00386145	0.0290501	1.59673	3.02457
SMO	0.00214027	0.0189224	1.53789	2.90369
KLHDC10	0.00015887	0.00304782	-1.83426	0.280436
MYO1B	3.75e-06	0.000268383	-3.38043	0.0960263
HOXD3	6.87e-06	0.000385982	3.45261	10.9481
PDE11A	0.00166131	0.0156993	-2.85301	0.138407
GAD1	0.000237662	0.00399802	4.28433	19.4855
EIF2S2P4	0.000932262	0.0103598	-2.65675	0.158577
HAT1	0.00322761	0.0254812	-1.27274	0.413873
HOXD9	0.00630507	0.0415821	2.6404	6.23504
SNRPN	0.000489948	0.00658447	2.25752	4.78167
CGNL1	0.00453432	0.0327814	-1.93447	0.261618
TMOD2	0.00730418	0.0462894	-1.05494	0.481319
DUT	0.000594013	0.00755189	1.60375	3.03932
CLN6	0.000820661	0.00945892	1.13625	2.1981
VPS13C	0.00385431	0.0290024	-1.28942	0.409117
LOXL1	0.00231347	0.0200116	4.15434	17.8066
COPB1	0.00160101	0.0152964	-1.19017	0.438252
SPCS3	8.67e-06	0.00044138	-1.91336	0.265473
BBOX1	0.000898242	0.010065	-4.96552	0.0320058
SERGEF	0.0010492	0.0112512	1.4112	2.65958
FAM64A	0.000247818	0.00412055	3.55307	11.7376
RPAIN	1.23e-05	0.000543451	1.66348	3.16779
PLD2	0.000441969	0.00613673	1.69033	3.2273
ATP1B2	0.000488036	0.00656839	2.78655	6.89976
KIF1C	0.000676121	0.00826431	-1.06642	0.477504
PHF20L1	0.000303732	0.00474922	-1.19252	0.437537
PUS7L	0.000110089	0.00236943	-2.79138	0.144448
ILF3	0.00321338	0.025395	1.24101	2.36364
MTUS1	0.000376056	0.00548934	-1.64985	0.318673
KLK14	9.07e-06	0.000452664	2.63669	6.21904
SIGLEC9	0.00775606	0.04828	-2.03049	0.244772
ADCY4	5.74e-05	0.00153452	2.78298	6.88274
AJUBA	0.00274237	0.0225986	1.72643	3.30908
HEATR5A	6.86e-05	0.00173061	-1.55401	0.340562
FOXA1	0.00479108	0.0341588	-1.5552	0.340281
EAPP	0.00780325	0.0484795	-1.16424	0.446199
ITFG1	6.26e-06	0.000365459	-1.79085	0.289002
QRICH2	0.00126524	0.0128477	1.95074	3.86573
FOXJ1	0.00019501	0.00350558	3.80912	14.0172
RHBDF2	4.66e-06	0.000305741	2.1845	4.54568
MAP7D3	0.000959155	0.0105519	-1.98355	0.252867
FGF13	8.43e-05	0.00199162	1.75696	3.37986
TTI2	0.00359496	0.0275246	-1.23026	0.426239
MAU2	5.62e-06	0.000345285	1.06687	2.09488
INS-IGF2	1.57e-06	0.000155571	-2.89812	0.134146
ABHD17A	0.000750113	0.00889594	1.00661	2.00919
LBP	0.000302557	0.00473905	-5.13204	0.0285169
PHF10	0.000664035	0.0081553	1.22402	2.33597
PRRG3	0.000351279	0.00525979	2.85528	7.23642
KCNA5	0.00260535	0.0218021	2.17475	4.51508
NXNL2	0.00471613	0.0337556	1.4707	2.77157
STARD8	0.00586531	0.0395262	-1.35633	0.390575
GNL3L	0.00120738	0.0124112	-1.69835	0.308139
MOSPD2	0.00170568	0.0160033	-1.0163	0.494383
DOCK6	1.52e-06	0.000153605	2.26145	4.79472
TOMM40	0.00695733	0.0446771	-1.45233	0.36543
GTPBP3	1.54e-06	0.000154291	1.74175	3.3444
PLVAP	0.000190968	0.00345625	2.84183	7.16929
SLC27A1	9.1e-05	0.0020846	1.65517	3.14961
NSUN5	0.000766956	0.00902342	1.0341	2.04783
USHBP1	0.000289047	0.00459792	2.1103	4.31782
LSM7	0.000774173	0.00907345	1.50509	2.83843
TULP4	0.00498674	0.0351607	-1.0992	0.466775
SNX9	0.000444472	0.00615902	-1.24187	0.422825
QRSL1	0.000266806	0.0043373	-1.13188	0.456322
C6orf203	0.00495979	0.0350128	-1.02568	0.491177
RSPH3	0.000872602	0.00988877	-1.35506	0.39092
ACSBG2	0.000478239	0.0064764	2.05693	4.161
FUT5	9.98e-05	0.00222667	-2.00404	0.249301
STK33	0.000122456	0.00255068	3.12253	8.70914
UNC13A	0.00187039	0.017115	1.87915	3.67858
SSBP4	4.87e-05	0.00137535	1.8456	3.59402
GDF15	0.000205649	0.00363392	5.43835	43.3617
SULT4A1	3.58e-06	0.000259236	4.81972	28.2411
ZNF557	7.64e-07	0.000105448	-1.33383	0.396713
ZBTB46	0.000597781	0.00758511	1.18215	2.26914
SAMD10	6.53e-07	9.62e-05	2.74066	6.68374
TNNT3	0.00181224	0.0167163	3.02601	8.14555
TNNI2	0.00423986	0.031153	4.21258	18.5401
CALY	0.000965167	0.0106078	1.85256	3.61141
PAK4	3.68e-05	0.00114566	1.62858	3.09208
LAMA5	1e-05	0.000484081	2.37419	5.18444
ATG4D	0.00545572	0.0375433	1.22822	2.34278
TMEM160	0.00258558	0.0216801	1.75686	3.37963
NPAS1	0.000128917	0.00263828	3.28118	9.72154
MAP3K10	1.81e-07	5.2e-05	1.8445	3.59129
MED18	0.000415886	0.00588548	-1.26117	0.417206
CLIP1	3.4e-06	0.000250329	-1.7203	0.303486
ANGPTL6	6.11e-05	0.00160347	-4.72615	0.0377822
ZNF426	0.00616199	0.0408793	-1.27123	0.414306
SLC6A8	6.58e-06	0.000376826	3.0371	8.20842
PNCK	0.000969733	0.0106413	3.2328	9.4009
PLXNA3	0.000213159	0.00371199	3.76198	13.5666
SLC7A10	0.00541103	0.0373268	2.9805	7.89258
CASZ1	0.00144115	0.0141399	1.08532	2.12184
HSD17B3	0.00382954	0.0288739	3.32459	10.0185
HABP4	0.000414598	0.00588439	1.1808	2.26703
AKAP12	0.00107251	0.0114265	-2.85394	0.138318
COX4I2	0.00538191	0.0371814	3.13739	8.79929
ZNF341	0.000518589	0.00687082	1.69975	3.24845
GGT7	4.82e-07	8.29e-05	2.09836	4.28223
ZNF141	0.00221433	0.0194036	-1.68145	0.311769
PRR7	0.0022526	0.0196303	2.2293	4.68907
CAP1	0.00246616	0.0209738	-1.07063	0.476112
RLIM	3.78e-06	0.000269128	-2.10338	0.232712
ABCB7	2.89e-06	0.000229782	-1.24934	0.420639
MRPS25	3.7e-05	0.00114731	1.05398	2.07625
HACL1	0.000448472	0.00618829	-1.88395	0.27094
TBC1D5	0.000818315	0.00943828	-1.47352	0.360102
CAPN7	5.11e-06	0.000323612	-1.0483	0.483538
RBSN	9.97e-05	0.00222531	-1.11024	0.463215
SLC6A6	0.00337642	0.0262853	1.29576	2.45506
NAPSA	0.000676648	0.00826431	2.54103	5.82003
KIF3A	0.0049014	0.0347189	1.30164	2.46509
AOC2	0.00777272	0.0483511	2.39823	5.27158
ACAP3	1.07e-07	3.96e-05	2.53523	5.79671
C1orf159	1.64e-07	5.01e-05	2.44887	5.45989
ANO1	0.000334988	0.00509058	-2.9553	0.128933
THOC6	0.00206484	0.0184362	1.52975	2.88735
IL13RA1	2e-05	0.000759072	-1.79103	0.288965
WDR44	8.51e-05	0.00199891	-1.65505	0.317527
STARD3	3.54e-05	0.00111392	1.91319	3.7664
PPP1R1B	2.2e-05	0.000804732	5.45219	43.7797
PEX11B	0.000636355	0.00794506	1.27	2.41162
PIAS3	0.000114571	0.00242826	1.8016	3.48608
CLUHP3	0.000191002	0.00345625	2.22344	4.67007
MCCC2	0.00220837	0.0193799	-1.04123	0.485914
LLGL1	0.00455124	0.0328726	1.54226	2.91251
THAP1	0.000671381	0.00822133	-1.17833	0.441864
RHPN2	0.000415641	0.00588439	-1.18115	0.440999
GCH1	0.00100297	0.0108903	-2.08214	0.236163
PODNL1	0.00101404	0.0109872	3.30519	9.88467
ZSWIM4	1.13e-05	0.000518838	2.34485	5.08007
DCAF15	2.52e-06	0.00020891	2.32679	5.01687
CC2D1A	8.96e-06	0.000450724	1.25762	2.39102
MATN3	0.000760134	0.00897768	6.40347	84.6519
TRIM21	0.00242334	0.0207017	-1.21595	0.430489
CCT6B	0.0055745	0.0380768	-1.39868	0.379277
SLC6A11	0.000362203	0.00535549	5.40496	42.3696
EFR3A	1.32e-06	0.000142649	-1.5401	0.343861
IQCA1	3.69e-05	0.00114731	5.3613	41.1067
ILKAP	0.00449716	0.0325742	1.0158	2.02202
SCLY	0.000352973	0.00527341	2.04124	4.116
PRKAA1	1.79e-06	0.00017048	-1.88257	0.2712
RAP1GAP2	0.000652932	0.00806208	1.64574	3.12909
SERPINF1	0.00412375	0.0305097	-1.94618	0.259502
TBC1D14	0.000477838	0.00647479	-2.2015	0.217411
PNISR	0.00153224	0.0147969	1.29921	2.46094
DDC	0.00408832	0.030325	-2.74708	0.148952
JCHAIN	0.00014583	0.00286959	-5.33187	0.0248283
ANKRD17	0.00167925	0.0158273	-1.34946	0.39244
UTP3	0.000172744	0.00322897	-1.84027	0.27927
ITGB4	0.00626822	0.0413993	1.74364	3.34879
UNK	3.43e-06	0.000251706	1.50981	2.84772
KDM6B	0.00718635	0.0457637	2.19233	4.57043
GPS2	2.89e-05	0.000983115	2.36412	5.1484
DLG4	3.38e-08	2.14e-05	3.28458	9.74445
HRSP12	0.00412094	0.0305038	-2.75562	0.148073
REEP2	0.000174065	0.00324691	3.66403	12.676
PRMT7	0.00214519	0.0189388	1.23456	2.35309
PCED1A	1.55e-05	0.000637208	2.2242	4.6725
SNAP25	6.05e-07	9.31e-05	3.89857	14.9137
RHBG	0.000658787	0.00811472	4.90172	29.8927
BCAN	4.5e-05	0.00130011	3.75432	13.4947
CRP	5.18e-05	0.00143163	-7.55544	0.00531599
APCS	0.00179838	0.0166235	-3.9582	0.0643375
IGHMBP2	0.000273336	0.00441371	1.32189	2.49994
MTL5	0.00530182	0.0367834	1.88342	3.68949
MMACHC	3.48e-06	0.000254991	-2.6091	0.163901
DPH2	0.00660397	0.0430463	-1.041	0.48599
NASP	1.51e-05	0.000628331	1.26645	2.40569
MUTYH	2.25e-06	0.000195973	2.19123	4.56694
LINC01260	0.00269607	0.0223273	1.15536	2.2274
DMGDH	0.00111749	0.0117461	-2.94434	0.129917
ZBED3	0.00239411	0.0205221	1.66032	3.16086
ANGPTL3	0.00275688	0.0226694	-3.84412	0.0696314
FBXO44	0.00211831	0.0187954	1.83915	3.57799
ATP8A2	0.000193482	0.00348601	3.09292	8.53224
MTUS2	0.00200781	0.0180662	-3.89026	0.0674397
XPO4	0.000215539	0.00373959	-1.4157	0.374827
SCO1	0.000102378	0.00226269	-1.18039	0.441232
CHIT1	0.000737089	0.00878676	4.23513	18.8322
TMCC2	0.000557354	0.00721778	3.76469	13.5921
RNF128	0.00116675	0.0120856	-2.6695	0.157182
TBC1D8B	4.5e-06	0.000300657	-2.27497	0.206617
EPHB2	0.00574818	0.0389215	1.96049	3.89194
BTBD2	5.74e-06	0.00034896	1.23453	2.35305
SUV420H2	5.49e-09	7.2e-06	3.44415	10.8841
ZNF414	0.00132914	0.0132995	2.08981	4.25693
PDE6B	0.000578049	0.00739194	1.85312	3.61281
HSPBP1	2.61e-05	0.00090611	1.38922	2.61937
CNDP2	0.000338629	0.00513062	-1.19526	0.436708
FOPNL	0.000321046	0.0049314	-1.04241	0.485515
LARGE	0.00325775	0.0256574	-1.38055	0.384071
MYO18B	0.00805005	0.0496056	2.56304	5.90953
SLC2A11	0.0029238	0.0236647	1.69862	3.2459
C1QTNF6	1.26e-07	4.24e-05	3.26564	9.61737
ZDHHC8P1	1.46e-05	0.000617438	4.3361	20.1975
GIMAP6	0.000206208	0.0036368	-1.89886	0.268154
GIMAP4	0.00119177	0.0122837	-1.52401	0.347719
AGAP3	2.68e-07	6.35e-05	1.69654	3.24123
KRBA1	1.07e-05	0.00049975	2.25235	4.7646
ZNF767P	0.000578419	0.00739256	2.68949	6.45084
C12orf29	0.00220189	0.0193278	-1.61305	0.326908
ATP13A3	4.39e-05	0.00127923	-2.21266	0.215736
TMTC1	0.0014178	0.0139795	-1.26106	0.417238
KRAS	9.32e-08	3.72e-05	-1.29458	0.407654
IPO8	1.04e-06	0.000124183	-1.06594	0.477663
LYVE1	4.89e-05	0.00137979	-3.96891	0.0638615
MICALCL	0.000535453	0.0070213	-1.8263	0.281987
MICAL2	0.000425993	0.00597328	-1.69416	0.309034
RRAS2	0.00417346	0.0307783	-1.35872	0.389928
HSD17B4	3.12e-05	0.00102811	-1.74319	0.298709
SARAF	0.000886135	0.00997809	-1.00275	0.499047
RNF122	0.00461675	0.0331995	2.20338	4.60556
DUSP26	0.00255999	0.0215246	2.38768	5.23315
DPF2	0.000139713	0.00278867	1.11568	2.16698
EIF2S1	1.69e-06	0.000163353	-2.53995	0.171949
ELP3	2.03e-05	0.000764386	-1.12219	0.459394
MRO	7.39e-05	0.00182271	-3.38202	0.0959203
CCNB1	0.00188835	0.0172312	2.24383	4.73654
THUMPD3	8.85e-06	0.000446351	-1.24289	0.422525
ARL8B	0.000629828	0.00788496	-1.05601	0.480959
EDEM1	2.28e-05	0.000823817	-3.12131	0.114919
CNTN6	0.000471496	0.00641346	2.5687	5.93275
GNAT2	0.00306022	0.0244754	-1.62851	0.323422
REG4	0.000170169	0.00319906	-1.68792	0.310375
WNT2B	0.000234551	0.00396452	1.67358	3.19004
NOTCH2	5.08e-06	0.00032266	-2.45653	0.182184
TRIM45	2.92e-06	0.00023084	3.79736	13.9033
CEPT1	0.000297313	0.00469201	-1.09695	0.467505
ARF3	1.26e-06	0.000136979	1.06375	2.09036
SLC38A2	0.00261852	0.0218761	-1.84154	0.279024
LDHA	5.48e-05	0.00149022	-2.08242	0.236118
SAA2	0.000531341	0.00698534	-7.60002	0.00515425
ANO3	0.00349271	0.0269349	-2.77537	0.14606
IL6ST	4.87e-06	0.000314879	-2.80585	0.143006
FST	0.00331574	0.0259767	2.26343	4.8013
CFHR4	0.000445471	0.00616356	-5.49474	0.0221779
CFHR5	0.000109341	0.00235775	-6.14622	0.014119
NARS	0.00102222	0.0110523	-1.26789	0.415267
ECHDC3	0.0070126	0.0449441	-3.32699	0.0996497
CCNH	1.16e-05	0.000526585	-1.43616	0.369551
DOCK2	0.0058104	0.0392559	-1.52875	0.346577
SOX5	0.00384237	0.0289315	-2.03059	0.244755
SLCO1B1	0.00212875	0.0188588	-4.55197	0.0426306
DDB2	0.00268469	0.0222792	1.64767	3.13328
FAM127A	0.000983876	0.0107448	2.01036	4.02881
YARS	0.000907267	0.0101414	-1.40795	0.376846
CDCA8	0.00723474	0.045989	2.3362	5.04972
HOOK1	2.07e-05	0.000773895	-2.86332	0.137421
CYP2J2	0.00111364	0.0117266	-2.41605	0.187369
RNF138	0.000119598	0.00250823	-1.2182	0.429819
DTNA	0.000623077	0.00781323	2.63724	6.2214
DAGLA	0.00472902	0.0338246	1.31178	2.48247
C5AR2	0.00527076	0.0366233	-2.68412	0.155596
CLOCK	0.000258521	0.00424774	-1.25302	0.41957
COL4A2	0.00749107	0.0470967	1.68703	3.21994
TPP2	0.000470674	0.00640798	-1.40437	0.377784
[truncated: 4,565 more rows]

## Sheet: Tbl2 Pathways_HBL_transcriptome
	Supplementary table 2. All canonical Pathways and consituent differentially expressed genes identified in the HBL tumor transcriptome by mRNA sequencing.
	Cancer signaling pathways are highlighted, orange for those which incorporate EGFR, and yellow for other other well-known cancer signaling pathways
	Ingenuity Canonical Pathways	-log(p-value)	Ratio	z-score	Molecules
1	Acute Phase Response Signaling	6.13E00	3.91E-01	5.000	PIK3R1,SOCS6,HRAS,CP,SERPINA3,KRAS,FGG,F2,IKBKB,SOD2,APCS,PIK3CG,MAPK3,FGB,OSMR,IL1RAP,C3,RRAS,C1S,STAT3,TCF3,MAPK12,HMOX2,C5,TRAF6,ORM1,PTPN11,C4BPA,IL1RN,CRABP2,FGA,IL6ST,PIK3CA,APOH,NFKBIE,C9,MAP3K5,JAK2,NFKB1,NR3C1,C4A/C4B,C1R,MTOR,MBL2,F8,SAA1,CFB,SERPINA1,PIK3R2,CHUK,LBP,MAP2K7,HPX,TNFRSF1A,SERPINF1,SOCS4,SAA2,SAA4,PLG,HP,RRAS2,RIPK1,CRP,ORM2,IL1B,A2M
2	Complement System	5.21E00	5.68E-01	0.500	MASP2,C3,C1S,C9,MASP1,C8A,C1QB,C5,C4A/C4B,C1R,CR1,CD55,MBL2,C4BPA,CFI,CFB,C8B,C6,C1QBP,CFH,CR2
3	Valine Degradation I	5.02E00	7.22E-01	NaN	ABAT,ACADSB,BCKDHB,HIBCH,HIBADH,AUH,HADHB,DLD,DBT,EHHADH,SDS,HADHA,ALDH6A1
4	Aldosterone Signaling in Epithelial Cells	4.73E00	3.67E-01	5.925	ASIC2,SGK1,DNAJB4,PIK3R1,ASIC3,PIKFYVE,DNAJC3,KRAS,PIK3R4,SLC9A1,PLCD3,HSPA4,PIK3CG,FGFR4,MAPK3,DNAJC22,DNAJC16,PRKD1,ATM,PRKCQ,ITPR2,HSPA9,DNAJC25,ITPR1,PLCL2,HSPA8,PTPN11,PIP5K1C,PRKCD,ITPR3,DNAJC14,DNAJC18,ASIC1,HSPA13,NR3C2,HSPB7,PIP4K2C,HSPB1,PIK3CA,PDIA3,NOTUM,DNAJC13,DNAJC4,PIK3C3,PRKCE,PIP5KL1,PIK3R2,PLCD4,HSPB6,NEDD4,PIK3C2A,DNAJB3,PIK3C2G,PLCG1,DNAJC1,DNAJB9,DNAJC11,DNAJC21,DNAJC24,PLCB…
5	Virus Entry via Endocytic Pathways	4.4E00	4.02E-01	NaN	B2M,FLNB,PIK3CA,ITSN1,HLA-A,PIK3R1,HRAS,KRAS,PIK3R4,ITGB3,CD55,AP1G2,FGFR4,PIK3CG,PIK3C3,PRKCE,PIK3R2,ITGB4,ACTG2,PRKD1,ACTA1,ITGA4,ATM,SRC,PRKCQ,PIK3C2A,RRAS,CLTC,PIK3C2G,PLCG1,RAC3,FOLR1,DNM1,RRAS2,PTPN11,ZBTB12,PRKCD,CLTCL1,TFRC,ITGA1,PRKCB
6	Xenobiotic Metabolism Signaling	4.32E00	3.25E-01	NaN	NDST3,UGT1A6,CAMK1D,UGT2B7,PIK3R1,PPP2R5B,CYP2C9,PPP2R3B,HRAS,GCLC,KRAS,CES2,PIK3R4,CYP2C19,MAP3K10,MAOB,ALDH1L1,CYP1A2,ALDH1A1,PIK3CG,FGFR4,MAPK3,PPM1L,SULT1A3/SULT1A4,PRKD1,AHR,ALDH6A1,MAP3K2,ATM,ALDH1B1,MGST1,PRKCQ,UGT2B4,RRAS,ALDH8A1,UGT1A3,UGT1A4,MAPK12,UGT1A1,ALDH9A1,HDAC5,MAP3K12,PPP2R1A,SULT4A1,PTPN11,PRKCD,RBX1,PPP2R2B,NCOA1,CES5A,CYP2B6,MAPK7,SLCO1B1,RXRA,NDST1,GSTP1,HS3ST5,PIK3CA,CAMK4…
7	Macropinocytosis Signaling	4.2E00	4.2E-01	5.196	PIK3CA,PDGFA,PIK3R1,HRAS,KRAS,PIK3R4,PDGFC,ITGB3,RAB5A,FGFR4,PIK3CG,HGF,PIK3C3,PRKCE,PIK3R2,ITGB4,PRKD1,ATM,SRC,PRKCQ,PIK3C2A,RRAS,ANKFY1,PIK3C2G,PLCG1,RAB34,CSF1R,MET,RRAS2,PTPN11,PRKCD,CD14,PDGFD,PRKCB
8	Intrinsic Prothrombin Activation Pathway	3.9E00	5.52E-01	2.673	KNG1,COL2A1,THBD,FGG,F2,COL1A2,F11,COL1A1,F9,SERPINC1,F8,PROS1,FGB,FGA,COL11A2,F13B
9	Isoleucine Degradation I	3.89E00	7.14E-01	NaN	HSD17B10,ACAT2,AUH,ACAT1,DLD,HADHB,ACADSB,EHHADH,SDS,HADHA
10	Glioblastoma Multiforme Signaling	3.82E00	3.52E-01	5.824	CDKN2A,WNT10B,PIK3R1,HRAS,KRAS,PIK3R4,PTEN,MYC,PLCD3,PIK3CG,FGFR4,MAPK3,TSC2,E2F2,PDGFRB,ATM,RPS6KB1,ITPR2,RRAS,ITPR1,PLCL2,TCF3,APC,IGF2,PTPN11,PRKCD,ITPR3,E2F1,LEF1,FZD5,PDGFD,FZD10,PIK3CA,PDGFA,PDIA3,RHOT2,NOTUM,PDGFC,RHOH,WNT2,MTOR,PIK3C3,SMO,PIK3R2,PLCD4,EGFR,SRC,PIK3C2A,WNT2B,PIK3C2G,PLCG1,CCNE1,PLCB4,RRAS2,WNT10A,FOXO1
11	AMPK Signaling	3.71E00	3.39E-01	3.244	CAB39,AK8,PIK3R1,PPP2R5B,CHRNB1,PPP2R3B,PIK3R4,FGFR4,PIK3CG,TSC2,PPM1L,SMARCB1,PRKAA1,PPM1A,CHRNA3,ATM,RPS6KB1,ACACB,SLC2A1,AK3,MAPK12,SMARCD3,PFKM,GYS2,PPP2R1A,PTPN11,SMARCA2,PPP2R2B,PRKACA,CPT2,MLYCD,INSR,AK2,PHF10,PBRM1,PIK3CA,ULK1,DPF1,CHRNB4,CCNA2,MTOR,KAT2B,PCK2,CRTC2,PIK3C3,FOXO3,PPP2R2C,PIK3R2,CPT1C,GNB1L,ADRB2,SRC,GNAS,PIK3C2A,STRADA,PRKAR2A,PIK3C2G,SMARCD1,FOXO1,FOXO6,ADRA2C,HLTF,ADRA1A…
12	Gap Junction Signaling	3.67E00	3.45E-01	NaN	DBN1,BGLAP,ADCY4,PIK3R1,CSNK1A1,HRAS,KRAS,PIK3R4,PLCD3,PIK3CG,FGFR4,MAPK3,TUBA1C,ACTG2,ACTA1,PRKD1,ATM,MAP3K2,PRKCQ,GUCY1A3,ITPR2,RRAS,CSNK1D,ITPR1,PLCL2,ADCY9,PTPN11,PRKCD,ITPR3,PRKACA,GUCY1A2,MAPK7,NPR2,PIK3CA,PDIA3,NOTUM,CSNK1E,PIK3C3,PRKCE,TUBB4A,PIK3R2,PLCD4,PPP3CA,EGFR,SRC,GNAS,PIK3C2A,PIK3C2G,ADCY6,PRKAR2A,PLCG1,GNAI3,PLCB4,NOV,RRAS2,SGSM3,PRKCB,PRKAR1A
13	Neuropathic Pain Signaling In Dorsal Horn Neurons	3.49E00	3.68E-01	6.481	PIK3CA,CAMK4,CAMK1D,PDIA3,GRM3,PIK3R1,GRIN2D,NOTUM,PIK3R4,PLCD3,GPR37,MAPK3,FGFR4,PIK3CG,PIK3C3,PRKCE,GRM6,KCNQ3,PIK3R2,PLCD4,PRKD1,CAMK2B,ATM,SRC,PRKCQ,PIK3C2A,GRM8,ITPR2,PRKAR2A,PIK3C2G,PLCG1,PLCL2,ITPR1,KCNH2,GRIN3A,PLCB4,PTPN11,PRKCD,ITPR3,PRKACA,PRKAR1A,PRKCB
14	fMLP Signaling in Neutrophils	3.48E00	3.64E-01	5.840	PIK3CA,CAMK4,NFATC3,PIK3R1,NFKBIE,HRAS,KRAS,NFKB1,PIK3R4,GNB4,GNB3,MAPK3,PIK3CG,FGFR4,PIK3C3,CYBB,PRKCE,PIK3R2,GNB1L,PRKD1,PPP3CA,GNG12,ATM,GNG4,NOX4,PRKCQ,GNAS,PIK3C2A,ITPR2,RRAS,CHP1,PIK3C2G,FPR2,NFATC4,ITPR1,FPR1,GNAI3,PLCB4,RRAS2,PTPN11,PRKCD,ITPR3,ARPC4,PRKCB
15	Role of Macrophages, Fibroblasts and Endothelial Cells in Rheumatoid Arthritis	3.41E00	3.07E-01	NaN	WNT10B,NFATC3,PIK3R1,CSNK1A1,TLR8,HRAS,KRAS,PIK3R4,IL18R1,MYC,PLCD3,IKBKB,WIF1,IL1RL2,PIK3CG,FGFR4,MAPK3,TLR1,TRAF5,IL1RAP,PRKD1,ATM,SFRP4,MIF,PRKCQ,RRAS,STAT3,PLCL2,TCF3,APC,C5,TRAF6,TLR2,PTPN11,IL1RN,PRKCD,DKK4,FZD5,LEF1,PDGFD,IL6ST,FZD10,PIK3CA,ICAM1,CAMK4,IL1RL1,PDIA3,PDGFA,NFKBIE,LRP6,NOTUM,VEGFB,IGHG1,JAK2,IL17RA,NFKB1,PDGFC,WNT2,DKK3,PIK3C3,SMO,PRKCE,PIK3R2,CHUK,PLCD4,FCGR3A/FCGR3B,PPP3CA,…
16	TCA Cycle II (Eukaryotic)	3.4E00	5.65E-01	NaN	SDHA,SDHB,ACO2,OGDHL,DHTKD1,SUCLG1,DLD,SDHD,IDH3A,OGDH,ACO1,FH,MDH2
17	Role of Osteoblasts, Osteoclasts and Chondrocytes in Rheumatoid Arthritis	3.29E00	3.19E-01	NaN	BGLAP,WNT10B,BMP4,NFATC3,PIK3R1,CSNK1A1,PIK3R4,ITGB3,IL18R1,IKBKB,WIF1,IL1RL2,PIK3CG,FGFR4,MAPK3,TRAF5,IL1RAP,SMAD1,ATM,SFRP4,TCF3,MAPK12,GSN,APC,BMP10,TRAF6,PTPN11,IL1RN,DKK4,FZD5,LEF1,FZD10,PIK3CA,CAMK4,IL1RL1,NFKBIE,BMP3,MMP14,LRP6,MAP3K5,NFKB1,WNT2,DKK3,PIK3C3,SMO,CHUK,PIK3R2,PPP3CA,BMP1,SRC,MAP2K7,CTSK,IL1RAPL2,PIK3C2A,IL10,TNFRSF1A,WNT2B,DVL1,DLX5,CHP1,PIK3C2G,NFATC4,TCF7L1,TNFRSF11A,CSF1R,…
18	Fatty Acid β-oxidation I	3.25E00	5E-01	NaN	HSD17B10,ACSL3,SLC27A2,ACSBG2,ACAA2,SCP2,AUH,HADHB,SLC27A1,EHHADH,ACADM,SDS,HSD17B4,HADHA,ACSL1,HADH
19	Role of NFAT in Cardiac Hypertrophy	3.25E00	3.28E-01	6.303	CAMK1D,ADCY4,PIK3R1,CSNK1A1,HRAS,KRAS,PIK3R4,GNB4,PLCD3,GNB3,MAPK3,FGFR4,PIK3CG,HDAC11,HDAC7,GNG12,PRKD1,ATM,PRKCQ,ITPR2,RRAS,PLCL2,ITPR1,MAPK12,HDAC5,ADCY9,PTPN11,PRKCD,ITPR3,PRKACA,SLC8A1,IL6ST,PIK3CA,CAMK4,PDIA3,NOTUM,PIK3C3,PRKCE,PIK3R2,GNB1L,PLCD4,PPP3CA,CAMK2B,GNG4,SRC,MAP2K7,GNAS,PIK3C2A,CHP1,MEF2A,ADCY6,PRKAR2A,PIK3C2G,PLCG1,NFATC4,GNAI3,RCAN1,PLCB4,RRAS2,MEF2D,PRKCB,PRKAR1A,IL11
20	Coagulation System	3.23E00	4.86E-01	0.728	KNG1,THBD,F2,FGG,PLG,F11,F9,SERPINC1,F8,PROS1,SERPINA1,FGB,FGA,TFPI,BDKRB1,A2M,F13B
21	PI3K Signaling in B Lymphocytes	3.18E00	3.52E-01	5.642	BLNK,PIK3CA,CAMK4,ATF7,NFATC3,PDIA3,PIK3R1,NFKBIE,NOTUM,HRAS,ATF6,KRAS,NFKB1,FCGR2B,PTEN,PTPRC,PLCD3,IKBKB,CARD10,MAPK3,PIK3CG,FOXO3,ATF6B,PIK3R2,CHUK,PLCD4,PPP3CA,CAMK2B,CR2,C3,RRAS,ITPR2,CHP1,PLCG1,PLCL2,NFATC4,ITPR1,INPP5D,TLR4,PLCB4,RRAS2,ITPR3,LYN,PIK3AP1,PRKCB
22	LXR/RXR Activation	3.17E00	3.55E-01	1.897	KNG1,LPA,APOB,APOH,MSR1,APOF,NR1H4,IL1RL1,C9,IRF3,NFKB1,ABCA1,CETP,C4A/C4B,PON1,HPR,IL1RL2,SAA1,SERPINA1,LBP,GC,RXRB,IL1RAP,PON3,CYP51A1,HPX,C3,IL1RAPL2,TNFRSF1A,SERPINF1,UGT1A3,SAA2,SAA4,TLR4,ORM1,IL1RN,ORM2,CD14,IL1B,RXRA,FGA,HADH,CLU
23	Superpathway of Serine and Glycine Biosynthesis I	3.15E00	8.57E-01	NaN	PSAT1,PSPH,DUSP26,PHGDH,SHMT1,SHMT2
24	α-Adrenergic Signaling	3.12E00	3.79E-01	4.041	CAMK4,PHKG2,ADCY4,HRAS,KRAS,GNB4,GNB3,MAPK3,PRKCE,GNB1L,GNG12,PRKD1,GNG4,GNAS,PRKCQ,RRAS,ITPR2,PRKAR2A,ADCY6,PLCG1,PYGL,ITPR1,GYS2,ADCY9,GNAI3,RRAS2,PRKCD,ITPR3,PRKACA,SLC8A1,ADRA1A,PRKAR1A,PRKCB
25	Superpathway of Inositol Phosphate Compounds	3.1E00	3.17E-01	NaN	DUSP8,PTPN23,MTMR9,EPHX2,PIK3R1,PPP2R5B,IPPK,PIKFYVE,PIK3R4,SACM1L,PTEN,PTPRC,PLCD3,CD28,LCK,IPMK,PDCD1,PIK3CG,FGFR4,RNGTT,ATM,PDGFRB,TMEM55B,PPP1R1B,SEC16A,PLPP6,INPP5F,PTPN11,PIP5K1C,SSH3,PIP4K2C,PIK3CA,PPP1R12C,PPP1R1A,NUDT12,NT5C,INPPL1,STYX,PPM1K,PLCH1,PXYLP1,PTPRF,MTMR6,CDC25B,PTPRJ,PIK3C3,PIP5KL1,ILKAP,PIK3R2,PI4K2B,PALD1,IP6K2,PLCD4,PPP3CA,EGFR,PTPN7,CDC25C,PIK3C2A,INPP5E,PP2D1,PIK3C2G,PL…
26	HER-2 Signaling in Breast Cancer	3.02E00	3.75E-01	NaN	PIK3CA,PIK3R1,PARD6B,HRAS,PARD6G,KRAS,GSK3A,MAP3K5,PIK3R4,ITGB3,FGFR4,PIK3CG,PIK3C3,TSC2,PRKCE,PIK3R2,ITGB4,PRKD1,EGFR,ATM,PRKCQ,PIK3C2A,RRAS,PIK3C2G,PLCG1,MMP2,CCNE1,RRAS2,PTPN11,FOXO1,PRKCD,PARD3,PRKCB
27	Breast Cancer Regulation by Stathmin1	3.02E00	3.2E-01	NaN	CAMK1D,ADCY4,PIK3R1,PPP2R5B,PPP2R3B,HRAS,ARHGEF1,KRAS,TRPC5,PIK3R4,STMN1,GNB4,GNB3,PIK3CG,FGFR4,MAPK3,PPM1L,TUBA1C,GNG12,PRKD1,E2F2,ATM,PRKCQ,RRAS,ITPR2,ARHGEF15,ARHGEF17,ITPR1,ADCY9,PPP2R1A,PTPN11,PRKCD,ITPR3,E2F1,PPP2R2B,PRKACA,UHMK1,ARHGEF18,PIK3CA,CAMK4,PPP1R3C,ARHGEF19,PIK3C3,RB1CC1,PRKCE,PPP2R2C,TUBB4A,PIK3R2,GNB1L,CAMK2B,GNG4,ARHGEF12,GNAS,PIK3C2A,ADCY6,PRKAR2A,PIK3C2G,CDK1,ROCK1,GNAI3,PLC…
28	UVA-Induced MAPK Signaling	3E00	3.63E-01	5.396	PARP6,PIK3CA,PDIA3,PIK3R1,NOTUM,HRAS,KRAS,SMPD1,PIK3R4,PARP9,PLCD3,MTOR,SMPD4,MAPK3,FGFR4,PIK3CG,PIK3C3,PARP11,PIK3R2,PLCD4,ATM,EGFR,RPS6KB1,PIK3C2A,RRAS,PARP4,ZC3HAV1,PIK3C2G,PLCG1,PLCL2,MAPK12,BCL2L1,RPS6KA6,PLCB4,RRAS2,PTPN11,CYCS
29	Insulin Receptor Signaling	3E00	3.4E-01	2.949	PIK3CA,EIF2B4,JAK1,ASIC2,TRIP10,SGK1,PPP1R3C,PIK3R1,ASIC3,HRAS,INPPL1,GSK3A,CRK,KRAS,JAK2,NCK1,PIK3R4,PTPRF,PTEN,MTOR,PDE3B,PIK3CG,MAPK3,PIK3C3,FGFR4,TSC2,FOXO3,PIK3R2,STX4,ATM,RPS6KB1,PIK3C2A,RRAS,PRKAR2A,PIK3C2G,EIF2B3,VAMP2,INPP5D,GYS2,RRAS2,INPP5J,FOXO1,PTPN11,INPP5F,ASIC1,PRKACA,INSR,PRKAR1A
30	IL-8 Signaling	2.93E00	3.2E-01	7.353	PLD2,PIK3R1,HRAS,KRAS,CXCR1,PIK3R4,ITGB3,GNB4,IKBKB,GNB3,MAPK3,PIK3CG,FGFR4,CYBB,TEK,GNG12,PRKD1,CR2,ATM,RPS6KB1,NOX4,PRKCQ,RRAS,MMP2,MAPK12,RAC3,TRAF6,BCL2L1,PTPN11,PRKCD,PIK3CA,ICAM1,RHOT2,VEGFB,IQGAP1,NFKB1,PDGFC,RHOH,MTOR,CXCR2,PIK3C3,GPLD1,PRKCE,CHUK,PIK3R2,GNB1L,LASP1,EGFR,GNG4,SRC,VCAM1,GNAS,FLT1,PIK3C2A,PIK3C2G,BAX,IRAK3,PLD6,ROCK1,GNAI3,RRAS2,KDR,PRKCB
31	VEGF Signaling	2.91E00	3.59E-01	4.747	PIK3CA,EIF2B4,PIK3R1,VEGFB,HRAS,KRAS,HIF1A,EIF2S1,PIK3R4,PDGFC,PIK3CG,MAPK3,FGFR4,PIK3C3,FOXO3,PIK3R2,ACTG2,ACTA1,ATM,SRC,PXN,PIK3C2A,FLT1,RRAS,ACTN2,PIK3C2G,EIF2B3,PLCG1,EIF2S2,ROCK1,BCL2L1,RRAS2,PTPN11,FOXO1,KDR,EIF1AX,PRKCB
32	Glutaryl-CoA Degradation	2.89E00	6.67E-01	NaN	HSD17B10,ACAT2,ACAT1,HADHB,EHHADH,HSD17B4,HADHA,HADH
33	NF-κB Activation by Viruses	2.88E00	3.72E-01	5.657	PIK3CA,PIK3R1,NFKBIE,HRAS,KRAS,NFKB1,PIK3R4,ITGB3,IKBKB,LCK,FGFR4,PIK3CG,PIK3C3,MAPK3,PRKCE,CHUK,PIK3R2,PRKD1,ATM,ITGA4,CR2,PRKCQ,PIK3C2A,RRAS,PIK3C2G,TNFRSF14,RIPK1,RRAS2,PTPN11,PRKCD,ITGA1,PRKCB
34	P2Y Purigenic Receptor Signaling Pathway	2.86E00	3.41E-01	5.778	PIK3CA,PDIA3,PIK3R1,ADCY4,NOTUM,HRAS,KRAS,NFKB1,PIK3R4,ITGB3,MYC,GNB4,PLCD3,GNB3,MAPK3,FGFR4,PIK3CG,PIK3C3,PRKCE,PIK3R2,GNB1L,PLCD4,PRKD1,GNG12,ATM,GNG4,PRKCQ,PIK3C2A,RRAS,PRKAR2A,ADCY6,PIK3C2G,PLCG1,PLCL2,GNAI3,ADCY9,PLCB4,RRAS2,PTPN11,PRKCD,PRKACA,P2RY12,P2RY1,PRKAR1A,PRKCB
35	Endothelin-1 Signaling	2.85E00	3.21E-01	6.197	PLD2,ADCY4,PIK3R1,HRAS,KRAS,PIK3R4,MYC,PLBD1,PLCD3,PIK3CG,FGFR4,MAPK3,CASQ1,PRKD1,PLA2G12A,ATM,PRKCQ,GUCY1A3,ITPR2,MAPK4,RRAS,ITPR1,PLCL2,MAPK12,PLA2G6,ADCY9,PTPN11,PRKCD,CASP2,ITPR3,GUCY1A2,GNAT2,PTGER2,MAPK7,PIK3CA,PDIA3,MAPK15,GNA11,NOTUM,PIK3C3,GPLD1,PRKCE,PIK3R2,PLCD4,PLA2G16,PNPLA8,SRC,GNAS,EDNRB,PIK3C2A,CASP12,PIK3C2G,ADCY6,PLCG1,PLD6,GNAI3,PLCB4,RRAS2,CASP7,PRKCB
36	CNTF Signaling	2.82E00	3.97E-01	5.000	IL6ST,RPS6KB1,PIK3CA,JAK1,PIK3C2A,RRAS,PIK3R1,CNTF,PIK3C2G,HRAS,KRAS,STAT3,JAK2,PIK3R4,LIFR,MTOR,RPS6KA6,RRAS2,PTPN11,PIK3CG,FGFR4,PIK3C3,MAPK3,PIK3R2,ATM
37	Histidine Degradation VI	2.75E00	7E-01	NaN	CYP7B1,MICAL1,UROC1,HAL,MICAL2,AMDHD1,CYP4F11
38	Superpathway of Melatonin Degradation	2.75E00	3.88E-01	NaN	SULT1C4,UGT2B7,UGT1A6,CYP2C9,CYP2C19,MAOB,CYP1A2,UGT2A3,UGT2A1,SULT1A3/SULT1A4,CYP2A6 (includes others),CYP51A1,UGT2B4,CYP2C18,UGT1A3,UGT1A4,UGT1A1,LARGE,SULT4A1,CYP2J2,CYP2B6,GYLTL1B,SULT1B1,UGT1A7 (includes others),CYP2C8,MAOA
39	Regulation of the Epithelial-Mesenchymal Transition Pathway	2.73E00	3.17E-01	NaN	WNT10B,JAK1,PIK3R1,HRAS,NCSTN,KRAS,PARD6G,BCL9,PIK3R4,MAPK3,PIK3CG,FGFR4,HMGA2,PDGFRB,ATM,ETS1,JAG2,RRAS,MMP2,STAT3,TCF3,APC,FGF17,PYGO2,MET,DVL2,PTPN11,LEF1,FZD5,PDGFD,FZD10,LOX,PIK3CA,TWIST1,FGF8,PARD6B,HIF1A,JAK2,NFKB1,WNT2,FGF13,NOTCH2,FGF10,HGF,PIK3C3,SMO,FGF3,PIK3R2,EGFR,MAP2K7,PIK3C2A,WNT2B,DVL1,PIK3C2G,TCF7L1,RRAS2,WNT10A,FGF20,FGF11,DVL3
40	Clathrin-mediated Endocytosis Signaling	2.7E00	3.15E-01	NaN	APOB,EPS15,RAB5C,EPHB2,PIK3R1,PIK3R4,F2,ITGB3,PON1,CD2AP,SNX9,RAB11B,FGFR4,PIK3CG,ACTG2,ITGB4,ACTA1,ATM,CLTC,USP9X,DNM3,FGF17,SH3GL1,HSPA8,MET,ORM1,PTPN11,PIP5K1C,CLTCL1,TFRC,PDGFD,PIK3CA,STON2,LPA,PICALM,APOF,PDGFA,FGF8,VEGFB,PDGFC,FGF13,RAB5A,FGF10,AP1G2,PIK3C3,SERPINA1,PIK3R2,SH3GLB2,FGF3,PPP3CA,SRC,UBB,PIK3C2A,CHP1,PIK3C2G,SAA4,DNM1,ORM2,FGF20,FGF11,CLU,ARPC4
41	Colorectal Cancer Metastasis Signaling	2.66E00	3.04E-01	7.385	WNT10B,JAK1,MSH3,ADCY4,MMP16,PIK3R1,TLR8,HRAS,KRAS,PIK3R4,MYC,GNB4,GNB3,PIK3CG,FGFR4,MAPK3,TLR1,GNG12,ATM,RRAS,MMP2,IFNGR1,STAT3,MAPK12,TCF3,APC,TLR2,ADCY9,BCL2L1,MMP23B,PTPN11,PRKACA,LEF1,FZD5,PTGER2,IL6ST,FZD10,PIK3CA,MMP14,LRP6,RHOT2,VEGFB,JAK2,NFKB1,PDGFC,RHOH,WNT2,MLH1,APPL1,PIK3C3,SMO,MMP11,PIK3R2,GNB1L,EGFR,GNG4,SRC,GNAS,PIK3C2A,TNFRSF1A,WNT2B,DVL1,PRKAR2A,ADCY6,PIK3C2G,BAX,TCF7L1,BIRC5,TL…
42	Mouse Embryonic Stem Cell Pluripotency	2.66E00	3.49E-01	6.083	IL6ST,FZD10,PIK3CA,JAK1,BMP4,PIK3R1,HRAS,KRAS,JAK2,PIK3R4,LIFR,MYC,MAPK3,FGFR4,PIK3CG,PIK3C3,SMO,PIK3R2,SMAD1,ATM,PIK3C2A,RRAS,DVL1,PIK3C2G,TCF7L1,STAT3,TCF3,MAPK12,APC,XIAP,DVL2,RRAS2,PTPN11,FZD5,LEF1,DVL3,POU5F1
43	Superoxide Radicals Degradation	2.64E00	7.5E-01	NaN	SOD2,CAT,NQO1,CYGB,SOD1,SOD3
44	Apoptosis Signaling	2.6E00	3.6E-01	0.707	NFKBIE,HRAS,KRAS,MAP3K5,NFKB1,ACIN1,IKBKB,MAPK3,PRKCE,CHUK,CAPN10,AIFM1,ENDOG,MAP2K7,PRKCQ,TNFRSF1A,RRAS,CASP12,BIRC6,PLCG1,BAX,CDK1,XIAP,ROCK1,BCL2L1,RRAS2,CASP2,CAPN9,CYCS,CAPN7,CASP7,CAPN3
45	Role of CHK Proteins in Cell Cycle Checkpoint Control	2.6E00	4E-01	1.886	CDC25C,PPP2R5B,PPP2R3B,MDC1,RFC1,PLK1,CDK1,RAD50,NBN,CHEK1,PPP2R1A,RAD9A,PPP2R2B,PPM1L,E2F1,HUS1,ATMIN,SLC19A1,PPP2R2C,ATR,E2F2,ATM
46	PXR/RXR Activation	2.6E00	3.85E-01	NaN	CYP2C9,CES2,ALAS1,NR3C1,CYP2C19,CYP1A2,ALDH1A1,PCK2,FOXO3,ABCB11,CYP2A6 (includes others),ABCB1,PRKAR2A,UGT1A1,PAPSS2,FOXO1,PRKACA,NCOA1,INSR,CYP2B6,ABCC3,RXRA,UGT1A7 (includes others),PRKAR1A,CYP2C8
47	Thrombopoietin Signaling	2.6E00	3.85E-01	5.000	PIK3CA,PIK3R1,HRAS,KRAS,JAK2,PIK3R4,MYC,MAPK3,PIK3C3,FGFR4,PIK3CG,PRKCE,PIK3R2,PRKD1,ATM,PRKCQ,PIK3C2A,RRAS,PIK3C2G,PLCG1,STAT3,RRAS2,PTPN11,PRKCD,PRKCB
48	Tryptophan Degradation III (Eukaryotic)	2.59E00	5.24E-01	NaN	ACMSD,HSD17B10,ACAT2,TDO2,ACAT1,HADHB,EHHADH,HSD17B4,HADHA,HADH,KYNU
49	Basal Cell Carcinoma Signaling	2.58E00	3.75E-01	5.099	FZD10,BMP4,WNT10B,BMP3,WNT2,SUFU,SMO,PTCH2,BMP1,STK36,DVL1,WNT2B,HHIP,TCF7L1,TCF3,HKR1,BMP10,APC,DVL2,KIF7,GLIS2,WNT10A,BMP7,DVL3,LEF1,FZD5,BMP6
50	Thrombin Signaling	2.57E00	3.1E-01	6.414	CAMK1D,ADCY4,PIK3R1,MYL5,HRAS,MYL6B,ARHGEF1,KRAS,PIK3R4,F2,PLCD3,GNB4,IKBKB,GNB3,PIK3CG,FGFR4,MAPK3,GNG12,PRKD1,ATM,RPS6KB1,PRKCQ,ITPR2,RRAS,ARHGEF15,ITPR1,PLCL2,MAPK12,ADCY9,PTPN11,PRKCD,ITPR3,GNAT2,PIK3CA,GATA1,CAMK4,PDIA3,GNA11,RHOT2,NOTUM,MYLK,NFKB1,RHOH,PIK3C3,PRKCE,PIK3R2,GNB1L,PLCD4,EGFR,CAMK2B,GNG4,SRC,ARHGEF12,GNAS,PIK3C2A,ADCY6,PIK3C2G,PLCG1,ROCK1,GNAI3,PLCB4,RRAS2,PRKCB
51	Melatonin Degradation I	2.56E00	3.87E-01	NaN	SULT1C4,UGT2B4,UGT1A6,UGT2B7,CYP2C18,CYP2C9,UGT1A3,UGT1A4,UGT1A1,CYP2C19,LARGE,CYP1A2,SULT4A1,UGT2A1,UGT2A3,SULT1A3/SULT1A4,CYP2A6 (includes others),CYP2J2,GYLTL1B,CYP2B6,UGT1A7 (includes others),SULT1B1,CYP51A1,CYP2C8
52	Molecular Mechanisms of Cancer	2.56E00	2.86E-01	NaN	BMP4,WNT10B,PIK3R1,ADCY4,HRAS,NCSTN,KRAS,ARHGEF1,GSK3A,ZBTB17,RASGRF1,BBC3,PIK3CG,HIPK2,PTCH2,PRKD1,ATM,ITGA4,STK36,PRKCQ,RRAS,ARHGEF17,TCF3,RASGRF2,E2F1,PRKACA,ARHGEF18,RAP1B,PIK3CA,RHOT2,LRP6,GNA11,CRK,JAK2,MAP3K5,CHEK1,SYNGAP1,ARHGEF19,PIK3C3,PRKCE,PIK3R2,BMP1,CAMK2B,PRKDC,PIK3C2G,ADCY6,GNAI3,CCNE1,IHH,CYCS,BMP7,BMP6,CASP7,LRP1,PRKCB,CDKN2A,JAK1,PIK3R4,MYC,CTNNA2,SUFU,FGFR4,MAPK3,SMAD1,E2F2,AR…
53	Role of NANOG in Mammalian Embryonic Stem Cell Pluripotency	2.53E00	3.36E-01	4.243	IL6ST,FZD10,PIK3CA,BMP4,JAK1,WNT10B,PIK3R1,BMP3,HRAS,KRAS,JAK2,PIK3R4,WNT2,LIFR,RIF1,MAPK3,FGFR4,PIK3CG,PIK3C3,SMO,PIK3R2,SMAD1,ATM,BMP1,PIK3C2A,RRAS,WNT2B,DVL1,PIK3C2G,TCF7L1,STAT3,BMP10,APC,RRAS2,WNT10A,PTPN11,FZD5,BMP7,BMP6,POU5F1,SALL4
54	GDNF Family Ligand-Receptor Interactions	2.52E00	3.68E-01	4.899	PIK3CA,GDNF,PIK3R1,HRAS,KRAS,NCK1,PIK3R4,MAPK3,PIK3C3,GFRA1,FGFR4,PIK3CG,PIK3R2,RET,ATM,PIK3C2A,RRAS,ITPR2,PIK3C2G,PLCG1,GFRA2,DOK3,ITPR1,MAPK12,RRAS2,PDLIM7,PTPN11,ITPR3
55	PDGF Signaling	2.52E00	3.56E-01	5.657	PIK3CA,JAK1,PDGFA,PIK3R1,HRAS,INPPL1,KRAS,CRK,JAK2,PIK3R4,PDGFC,MYC,FGFR4,PIK3CG,PIK3C3,MAPK3,PIK3R2,PDGFRB,ATM,SRC,PIK3C2A,RRAS,PIK3C2G,PLCG1,STAT3,INPP5D,RRAS2,PTPN11,INPP5J,INPP5F,PDGFD,PRKCB
56	IL-3 Signaling	2.52E00	3.61E-01	4.747	PIK3CA,JAK1,PIK3R1,HRAS,KRAS,JAK2,PIK3R4,MAPK3,PIK3C3,FGFR4,PIK3CG,PRKCE,PIK3R2,PRKD1,PPP3CA,ATM,PRKCQ,PIK3C2A,IL3RA,RRAS,CHP1,PIK3C2G,STAT3,INPP5D,CSF2RB,RRAS2,PTPN11,FOXO1,PRKCD,PRKCB
57	Prolactin Signaling	2.52E00	3.61E-01	4.536	PIK3CA,PIK3R1,SOCS6,HRAS,KRAS,JAK2,PIK3R4,NR3C1,MYC,PIK3C3,FGFR4,PIK3CG,MAPK3,PRKCE,PIK3R2,PRKD1,ATM,PRKCQ,PIK3C2A,RRAS,PIK3C2G,PLCG1,SOCS4,STAT3,RRAS2,PTPN11,PRKCD,NMI,TCF7,PRKCB
58	Extrinsic Prothrombin Activation Pathway	2.47E00	5.62E-01	NaN	SERPINC1,PROS1,FGB,TFPI,THBD,FGA,F13B,FGG,F2
59	Actin Cytoskeleton Signaling	2.46E00	3.03E-01	5.547	KNG1,DIAPH3,PIK3R1,MYL5,PIKFYVE,HRAS,MYL6B,ARHGEF1,KRAS,PIK3R4,SLC9A1,MYH7B,F2,DIAPH2,PIK3CG,FGFR4,MAPK3,ACTG2,TMSB10/TMSB4X,ACTA1,GNG12,ATM,ITGA4,IQGAP3,RRAS,RDX,WASF1,FGD1,GSN,RAC3,APC,FGF17,PTPN11,PIP5K1C,MYH3,SSH3,CD14,PDGFD,PIP4K2C,ABI2,PIK3CA,PDGFA,FGF8,MYLK3,MYLK,CRK,IQGAP1,PDGFC,FGF13,IQGAP2,FGF10,PIK3C3,PFN4,PIK3R2,LBP,FGF3,PXN,PAK4,ARHGEF12,PIK3C2A,ACTN2,PIK3C2G,GIT1,ROCK1,RRAS2,FGF20,F…
60	Protein Ubiquitination Pathway	2.46E00	2.98E-01	NaN	FZR1,DNAJB4,UBR2,USP20,DNAJC3,USP8,USP7,HSPA4,USP10,UCHL5,UBE2E3,DNAJC22,PSMC2,DNAJC16,USP38,HSPA9,USP9X,BIRC6,PSMD5,DNAJC25,UCHL3,TRAF6,HSPA8,ANAPC4,USP32,ZBTB12,RBX1,UBR1,PSMA5,PSMD12,DNAJC18,DNAJC14,HSPA13,HSPB7,PSMD1,USP51,UBE2I,HSPB1,UBE2C,USP21,ANAPC2,B2M,USP12,CDC20,PSMD7,HLA-A,USP53,PSMD9,USP11,DNAJC13,UBE4A,USO1,UCHL1,USP13,DNAJC4,USP16,HSPB6,UBB,NEDD4,USP15,DNAJB3,DNAJC1,USP1,DNAJB9,UBE…
61	Non-Small Cell Lung Cancer Signaling	2.43E00	3.64E-01	4.200	CDKN2A,PIK3CA,PIK3R1,HRAS,KRAS,PIK3R4,STK4,MAPK3,PIK3C3,FGFR4,PIK3CG,FOXO3,PIK3R2,RXRB,EGFR,ATM,RASSF1,PIK3C2A,RRAS,ITPR2,PIK3C2G,PLCG1,ITPR1,RRAS2,PTPN11,E2F1,ITPR3,RXRA
62	Hereditary Breast Cancer Signaling	2.42E00	3.24E-01	NaN	PBRM1,PIK3CA,DPF1,PIK3R1,HRAS,KRAS,DDB2,POLR2B,PIK3R4,MLH1,RAD50,PTEN,CHEK1,PIK3C3,FGFR4,HDAC11,PIK3CG,SMARCB1,HDAC7,SLC19A1,PIK3R2,BLM,ATM,UBB,CDC25C,PIK3C2A,RRAS,FANCG,PIK3C2G,POLR2H,RFC1,SMARCD1,FANCC,SMARCD3,CDK1,CCNB1,HDAC5,NBN,RRAS2,PTPN11,SMARCA2,E2F1,MSH6,ATR,HLTF,PHF10
63	p70S6K Signaling	2.41E00	3.28E-01	4.727	PIK3CA,JAK1,PDIA3,PIK3R1,PPP2R5B,NOTUM,HRAS,PPP2R3B,KRAS,PIK3R4,F2,PLCD3,MTOR,MAPK3,PIK3C3,FGFR4,PIK3CG,PPM1L,PRKCE,PPP2R2C,PIK3R2,PLCD4,PRKD1,EGFR,ATM,RPS6KB1,SRC,PRKCQ,PIK3C2A,RRAS,PIK3C2G,PLCG1,PLCL2,GNAI3,PLCB4,PPP2R1A,RRAS2,PTPN11,PRKCD,PPP2R2B,LYN,AGTR1,PRKCB
64	Huntington's Disease Signaling	2.39E00	2.99E-01	NaN	SGK1,REST,PIK3R1,HRAS,PIK3R4,CDK5R1,GNB4,MAP3K10,NSF,HSPA4,GNB3,CPLX2,PIK3CG,FGFR4,HDAC11,MAPK3,HDAC7,CASQ1,DLG4,GNG12,PRKD1,ATM,PRKCQ,HSPA9,CLTC,POLR2H,DNM3,ITPR1,STX1A,GPAA1,HDAC5,HSPA8,BCL2L1,ATP5B,PTPN11,CASP2,PRKCD,CLTCL1,CAPN7,CAPN3,PIK3CA,SDHB,GNA11,RCOR2,POLR2B,TGM2,MTOR,PIK3C3,PRKCE,PIK3R2,GNB1L,BET1L,NAPB,CAPN10,EGFR,SDHA,GNG4,MAP2K7,UBB,PIK3C2A,RCOR3,CASP12,PIK3C2G,BAX,SNAP25,DNM1,PLCB…
65	Glioma Signaling	2.35E00	3.36E-01	5.096	CDKN2A,PIK3CA,CAMK4,CAMK1D,PDGFA,PIK3R1,HRAS,KRAS,PIK3R4,PDGFC,PTEN,MTOR,MAPK3,PIK3C3,FGFR4,PIK3CG,PRKCE,PIK3R2,E2F2,PRKD1,CAMK2B,PDGFRB,ATM,EGFR,RBL2,PRKCQ,PIK3C2A,RRAS,PIK3C2G,PLCG1,IGF2,RRAS2,PTPN11,PRKCD,E2F1,PDGFD,PRKCB
66	Caveolar-mediated Endocytosis Signaling	2.34E00	3.66E-01	NaN	B2M,FLNB,ARCN1,RAB5C,ITSN1,HLA-A,ITGA10,COPB2,ITGB3,ITGAE,CD55,RAB5A,ITGA9,ITGB4,ACTG2,ACTA1,MAP3K2,EGFR,ITGA4,SRC,COPG2,COPB1,COPG1,ZBTB12,ITGA1,INSR
67	Nicotine Degradation III	2.34E00	3.89E-01	NaN	UGT2B4,UGT1A6,UGT2B7,CYP2C18,CYP2C9,UGT1A3,UGT1A4,UGT1A1,CYP2C19,LARGE,CYP1A2,UGT2A3,UGT2A1,CYP2A6 (includes others),CYP2J2,AOX1,GYLTL1B,CYP2B6,UGT1A7 (includes others),CYP51A1,CYP2C8
68	eNOS Signaling	2.3E00	3.16E-01	5.376	KNG1,PIK3R1,ADCY4,CHRNB1,AQP8,AQP4,PIK3R4,HSPA4,LPAR2,PIK3CG,FGFR4,PRKAA1,CHRNA3,PRKD1,ATM,PRKCQ,GUCY1A3,ITPR2,HSPA9,ITPR1,HSPA8,ADCY9,CNGB1,PTPN11,PRKCD,ITPR3,GUCY1A2,PRKACA,PIK3CA,CAMK4,VEGFB,CHRNB4,PDGFC,CCNA2,AQP3,PIK3C3,PRKCE,PIK3R2,GNAS,PIK3C2A,FLT1,PRKAR2A,ADCY6,PIK3C2G,PLCG1,KDR,BDKRB1,PRKCB,PRKAR1A
69	EGF Signaling	2.3E00	3.68E-01	5.000	PIK3CA,JAK1,PIK3R1,HRAS,PIK3R4,MTOR,MAPK3,PIK3C3,FGFR4,PIK3CG,PIK3R2,EGFR,ATM,RPS6KB1,SRC,MAP2K7,PIK3C2A,ITPR2,PIK3C2G,PLCG1,ITPR1,STAT3,MAPK12,PTPN11,ITPR3
70	DNA Double-Strand Break Repair by Non-Homologous End Joining	2.29E00	5.71E-01	NaN	PRKDC,XRCC6,LIG4,XRCC5,RAD50,ATM,XRCC1,NBN
71	Antiproliferative Role of Somatostatin Receptor 2	2.29E00	3.6E-01	4.472	GNG4,RAP1B,SRC,PIK3CA,GUCY1A3,PIK3C2A,RRAS,PIK3R1,PIK3C2G,HRAS,KRAS,PIK3R4,GNB4,RRAS2,GNB3,PTPN11,PIK3CG,FGFR4,PIK3C3,MAPK3,GUCY1A2,SST,PIK3R2,GNB1L,NPR2,GNG12,ATM
72	phagosome formation	2.27E00	3.28E-01	NaN	FCAR,PIK3CA,MSR1,PDIA3,PIK3R1,RHOT2,TLR8,NOTUM,INPPL1,IGHG1,FCGR2B,PIK3R4,RHOH,PLCD3,MBL2,PIK3C3,FGFR4,PIK3CG,TLR1,PRKCE,PIK3R2,PLCD4,PRKD1,FCGR3A/FCGR3B,ATM,ITGA4,MARCO,PRKCQ,PIK3C2A,PIK3C2G,PLCG1,PLCL2,INPP5D,TLR2,TLR4,PLCB4,PTPN11,PRKCD,TLR6,PRKCB
73	Fcγ Receptor-mediated Phagocytosis in Macrophages and Monocytes	2.27E00	3.44E-01	5.657	PLD2,PIK3R1,CRK,NCK1,PTEN,NCK2,YES1,RAB11B,PIK3CG,MAPK3,GPLD1,HCK,PRKCE,PIK3R2,ACTG2,PRKD1,FCGR3A/FCGR3B,ACTA1,RPS6KB1,SRC,PXN,PRKCQ,PIK3C2G,PLCG1,PLD6,RAC3,INPP5D,PLA2G6,PRKCD,LYN,ARPC4,PRKCB
74	LPS-stimulated MAPK Signaling	2.26E00	3.49E-01	4.914	PIK3CA,PIK3R1,NFKBIE,HRAS,KRAS,MAP3K5,NFKB1,PIK3R4,IKBKB,PIK3C3,FGFR4,PIK3CG,MAPK3,PRKCE,LBP,CHUK,PIK3R2,PRKD1,ATM,PRKCQ,PIK3C2A,RRAS,PIK3C2G,MAPK12,TLR4,RRAS2,PTPN11,PRKCD,CD14,PRKCB
75	HGF Signaling	2.25E00	3.3E-01	5.578	CDKN2A,RAP1B,PIK3CA,PIK3R1,HRAS,KRAS,MAP3K5,PIK3R4,MAP3K10,ETS2,MAPK3,HGF,FGFR4,PIK3CG,PIK3C3,PRKCE,PIK3R2,PRKD1,ITGA4,ATM,MAP3K2,ETS1,PXN,MAP2K7,PRKCQ,PIK3C2A,RRAS,PIK3C2G,PLCG1,STAT3,MAPK12,ELF1,MET,MAP3K12,RRAS2,PTPN11,PRKCD,PRKCB
76	Systemic Lupus Erythematosus Signaling	2.23E00	2.98E-01	NaN	KNG1,NFATC3,RNU5B-1,PIK3R1,HRAS,KRAS,PIK3R4,RNU6-1,PTPRC,CD28,SNRPN,LCK,PIK3CG,FGFR4,MAPK3,RNU1-27P,PRPF40B,LSM3,RNU5A-1,ATM,RNU1-1,RRAS,RNU4-2,C5,PTPN11,IL1RN,LSM1,SF3B4,LSM7,RNVU1-7,RNVU1-18,PIK3CA,CAMK4,RNU1-28P,HLA-A,PRPF3,C9,C8A,IGHG1,FCGR2B,LSM2,RNU1-3,RNU5E-1,MTOR,PIK3C3,IGHM,PIK3R2,PRPF31,FCGR3A/FCGR3B,RNU1-2,LSM14B,SNRPB,PIK3C2A,IL10,RNU4-1,PIK3C2G,PLCG1,NFATC4,INPP5D,RNU1-4,RRAS2,RNU5D-…
77	Gαq Signaling	2.23E00	3.12E-01	6.112	PLD2,NFATC3,PIK3R1,PIK3R4,IKBKB,GNB4,GNB3,PIK3CG,FGFR4,MAPK3,ARHGEF25,PRKD1,GNG12,ATM,PRKCQ,ITPR2,ITPR1,GYS2,PTPN11,PRKCD,ITPR3,AGTR1,PIK3CA,RGS18,CAMK4,NFKBIE,GNA11,RHOT2,NFKB1,RHOH,AVPR1A,PIK3C3,GPLD1,PRKCE,PIK3R2,CHUK,GNB1L,PPP3CA,GNG4,GNAS,PIK3C2A,CHP1,PIK3C2G,PLCG1,PLD6,NFATC4,ROCK1,PLCB4,ADRA1A,PRKCB
78	PTEN Signaling	2.23E00	3.28E-01	-4.110	MAST2,PIK3CA,PIK3R1,TGFBR3,HRAS,KRAS,INPPL1,GSK3A,NFKB1,PTEN,IKBKB,MAPK3,FGFR4,PIK3CG,FOXO3,CHUK,PIK3R2,ITGA4,PDGFRB,EGFR,RPS6KB1,FLT1,SHARPIN,RRAS,PREX2,TNFRSF11A,RAC3,DDR1,INPP5D,BCL2L1,GHR,MAGI1,RRAS2,FOXO1,FOXO6,INPP5J,INPP5F,INSR,KDR
79	Docosahexaenoic Acid (DHA) Signaling	2.19E00	3.85E-01	NaN	PIK3CA,PIK3C2A,PIK3R1,PIK3C2G,SERPINF1,GSK3A,BAX,PIK3R4,PNPLA2,BCL2L1,PTPN11,FOXO1,PIK3C3,PIK3CG,FGFR4,BIK,IL1B,CYCS,PIK3R2,ATM
80	IL-6 Signaling	2.19E00	3.23E-01	6.245	IL6ST,PIK3CA,IL1RL1,PIK3R1,NFKBIE,HRAS,KRAS,JAK2,NFKB1,PIK3R4,IKBKB,IL1RL2,MAPK3,FGFR4,PIK3CG,PIK3C3,LBP,CHUK,PIK3R2,IL1RAP,ATM,ABCB1,MAP2K7,IL1RAPL2,PIK3C2A,RRAS,TNFRSF1A,PIK3C2G,STAT3,MAPK12,TRAF6,COL1A1,RRAS2,PTPN11,IL1RN,CRP,CD14,IL1B,HSPB7,A2M,HSPB1
81	CREB Signaling in Neurons	2.16E00	3.04E-01	6.782	GRM3,ADCY4,PIK3R1,HRAS,KRAS,PIK3R4,GNB4,PLCD3,GNB3,PIK3CG,FGFR4,MAPK3,GRM6,PRKD1,GNG12,ATM,PRKCQ,ITPR2,RRAS,GRM8,POLR2H,ITPR1,PLCL2,ADCY9,PTPN11,PRKCD,ITPR3,PRKACA,GNAT2,PIK3CA,CAMK4,PDIA3,GRIN2D,GNA11,NOTUM,POLR2B,GTF2B,PIK3C3,PRKCE,PIK3R2,GNB1L,PLCD4,CAMK2B,GNG4,GNAS,PIK3C2A,GRIK3,PIK3C2G,ADCY6,PRKAR2A,PLCG1,GNAI3,PLCB4,RRAS2,PRKCB,PRKAR1A
82	Gαi Signaling	2.16E00	3.25E-01	2.353	GPR17,GRM3,ADCY4,HRAS,HTR1D,KRAS,OPRL1,GNB4,LTB4R,GNB3,CXCR2,MAPK3,RGS10,GRM6,DRD4,GNB1L,GNG12,GNG4,SRC,GNAS,RRAS,GRM8,NPY1R,PRKAR2A,ADCY6,FPR2,GABBR1,STAT3,XCR1,FPR1,GNAI3,P2RY13,ADCY9,RRAS2,PRKACA,P2RY12,ADRA2C,AGTR1,PRKAR1A
83	STAT3 Pathway	2.16E00	3.56E-01	3.800	TGFBR3,SOCS6,HRAS,KRAS,JAK2,MYC,MAP3K10,MAPK3,FGFR4,EGFR,PDGFRB,SRC,FLT1,RRAS,SOCS4,STAT3,TNFRSF11A,MAPK12,NDUFA13,DDR1,PIAS3,MAP3K12,RRAS2,GHR,INSR,KDR
84	GM-CSF Signaling	2.16E00	3.56E-01	4.600	PIK3CA,PIK3R1,HRAS,KRAS,JAK2,PIK3R4,MAPK3,PIK3C3,FGFR4,PIK3CG,HCK,PIK3R2,PPP3CA,ATM,CAMK2B,ETS1,PIK3C2A,RRAS,PIK3C2G,STAT3,BCL2L1,CSF2RB,RRAS2,PTPN11,LYN,PRKCB
85	Mitotic Roles of Polo-Like Kinase	2.16E00	3.64E-01	3.000	ANAPC2,FZR1,KIF23,CDC25C,ESPL1,CDC20,PTTG1,PPP2R5B,PPP2R3B,CCNB2,PLK1,CDK1,CCNB1,SMC1A,SLK,CDC25B,ANAPC4,PPP2R1A,PLK4,PPP2R2B,PPM1L,PKMYT1,PPP2R2C,CDC27
86	Wnt/β-catenin Signaling	2.15E00	3.08E-01	0.632	CDKN2A,WNT10B,TGFBR3,PPP2R5B,SOX12,CSNK1A1,PPP2R3B,GSK3A,BCL9,SOX13,RARG,MYC,WIF1,PPM1L,MAP4K1,SOX4,SFRP4,AXIN2,CSNK1D,TCF3,ACVR1B,APC,PPP2R1A,DVL2,PPP2R2B,DKK4,LEF1,FZD5,FZD10,LRP6,WNT2,CSNK1E,APPL1,DKK3,CDH3,SMO,PPP2R2C,SOX18,ACVR1C,SOX5,SRC,UBB,PPARD,DVL1,WNT2B,TCF7L1,WNT10A,NR5A2,DVL3,SOX9,LRP1,POU5F1
87	PEDF Signaling	2.13E00	3.45E-01	4.158	PIK3CA,GDNF,PIK3R1,NFKBIE,HRAS,KRAS,NFKB1,PIK3R4,IKBKB,SOD2,FGFR4,PIK3CG,PIK3C3,MAPK3,CHUK,PIK3R2,ATM,PIK3C2A,RRAS,SERPINF1,PIK3C2G,MAPK12,PNPLA2,ROCK1,BCL2L1,RRAS2,PTPN11,TCF7,CASP7
88	autophagy	2.12E00	4.17E-01	-1.000	STX17,ULK1,VPS39,ATG10,ATG4B,ATG3,BECN1,PIK3R4,LAMP2,MTOR,WDFY3,ATG4D,PIK3C3,RB1CC1,ATG4A
89	Angiopoietin Signaling	2.12E00	3.51E-01	2.183	PIK3CA,PIK3R1,NFKBIE,HRAS,KRAS,CRK,NCK1,PIK3R4,NFKB1,IKBKB,FGFR4,PIK3CG,PIK3C3,GRB7,CHUK,PIK3R2,TEK,ATM,PAK4,PIK3C2A,RRAS,PIK3C2G,BIRC5,ANGPTL1,RRAS2,PTPN11,FOXO1
90	B Cell Receptor Signaling	2.11E00	3.03E-01	4.901	NFATC3,PIK3R1,HRAS,GSK3A,KRAS,PIK3R4,PTEN,PTPRC,IKBKB,MAP3K10,MAPK3,PIK3CG,FGFR4,MAP3K2,ATM,ETS1,RPS6KB1,PRKCQ,RRAS,TCF3,MAPK12,MAP3K12,BCL2L1,INPP5F,PTPN11,PIK3AP1,BLNK,RAP1B,PIK3CA,CAMK4,NFKBIE,INPPL1,IGHG1,MAP3K5,NFKB1,FCGR2B,MTOR,CARD10,PIK3C3,CHUK,PIK3R2,PPP3CA,CAMK2B,MAP2K7,PIK3C2A,APBB1IP,PIK3C2G,NFATC4,INPP5D,EBF1,RRAS2,FOXO1,INPP5J,PAG1,LYN,PRKCB
91	NRF2-mediated Oxidative Stress Response	2.09E00	3.01E-01	4.146	AKR7A3,DNAJB4,PIK3R1,HRAS,DNAJC3,GCLC,KRAS,PIK3R4,SOD2,FGFR4,PIK3CG,MAPK3,DNAJA3,ACTG2,UBE2E3,GCLM,DNAJC16,ACTA1,PRKD1,ATM,MGST1,PRKCQ,RRAS,BACH1,PTPN11,PRKCD,RBX1,DNAJC14,DNAJC18,MAPK7,HACD3,GSTP1,FTH1,PIK3CA,NQO2,DNAJC13,MAP3K5,SOD3,DNAJC4,PIK3C3,PRKCE,PIK3R2,FKBP5,UBB,MAP2K7,PIK3C2A,NQO1,PIK3C2G,DNAJC1,SOD1,DNAJB9,DNAJC11,DNAJC21,RRAS2,CAT,CYP4Z1,AOX1,PRKCB
92	FcγRIIB Signaling in B Lymphocytes	2.08E00	3.77E-01	3.900	BLNK,PIK3CA,PIK3C2A,RRAS,PIK3R1,PIK3C2G,HRAS,KRAS,PIK3R4,FCGR2B,MAPK12,INPP5D,RRAS2,PTPN11,PIK3CG,FGFR4,PIK3C3,LYN,PIK3R2,ATM
93	PPARα/RXRα Activation	2.07E00	3.03E-01	-0.962	GPD1,ADCY4,TGFBR3,CYP2C9,HRAS,KRAS,ABCA1,CYP2C19,PLCD3,IKBKB,IL1RL2,MAPK3,PRKAA1,IL1RAP,RRAS,PLCL2,MED12,ACVR1B,CAND1,TRAF6,ADCY9,ACADL,PRKACA,SLC27A1,INSR,RXRA,PDIA3,IL1RL1,NFKBIE,GNA11,NOTUM,JAK2,NFKB1,CLOCK,CHUK,PLCD4,ACVR1C,MAP2K7,GNAS,IL1RAPL2,ACOX1,CYP2C18,PRKAR2A,ADCY6,PLCG1,TGS1,PLCB4,RRAS2,GHR,IL1B,MED24,PRKCB,CYP2C8,PRKAR1A
94	Reelin Signaling in Neurons	2.07E00	3.37E-01	NaN	PIK3CA,PIK3R1,ARHGEF1,PIK3R4,CDK5R1,ITGB3,MAP3K10,YES1,LCK,PIK3C3,PIK3CG,FGFR4,HCK,MAP4K1,PIK3R2,ITGA4,ATM,SRC,MAP2K7,ARHGEF12,PIK3C2A,ARHGEF15,PIK3C2G,VLDLR,MAPK12,MAPK8IP3,FRK,APBB1,PTPN11,LYN,ITGA1
95	Sonic Hedgehog Signaling	2.07E00	4.33E-01	0.905	DYRK1B,STK36,PRKAR2A,HHIP,HKR1,CDK1,CCNB1,GLIS2,SUFU,SMO,PRKACA,PTCH2,PRKAR1A
96	Leptin Signaling in Obesity	2.05E00	3.41E-01	3.500	PIK3CA,PDIA3,PIK3R1,ADCY4,NOTUM,JAK2,PIK3R4,PLCD3,PDE3B,PIK3C3,FGFR4,PIK3CG,MAPK3,PIK3R2,PLCD4,ATM,PIK3C2A,PIK3C2G,PRKAR2A,ADCY6,PLCG1,STAT3,PLCL2,ADCY9,PLCB4,PTPN11,FOXO1,PRKACA,PRKAR1A
97	Role of BRCA1 in DNA Damage Response	2.04E00	3.46E-01	1.291	PBRM1,DPF1,RBBP8,BRCC3,RAD50,MLH1,CHEK1,SMARCB1,SLC19A1,BLM,E2F2,ATM,RBL2,FANCG,MDC1,SMARCD1,PLK1,RFC1,FANCC,SMARCD3,NBN,SMARCA2,E2F1,MSH6,ATR,HLTF,PHF10
98	Thyroid Hormone Metabolism II (via Conjugation and/or Degradation)	2.03E00	4E-01	NaN	SULT1C4,UGT2B4,UGT1A6,UGT2B7,UGT1A3,UGT1A4,UGT1A1,LARGE,SULT4A1,UGT2A3,UGT2A1,DIO1,SULT1A3/SULT1A4,GYLTL1B,UGT1A7 (includes others),SULT1B1
99	Sphingosine-1-phosphate Signaling	2.03E00	3.2E-01	3.550	ASAH2B,PIK3CA,PDGFA,PDIA3,PIK3R1,ADCY4,ACER2,RHOT2,NOTUM,SMPD1,PIK3R4,PDGFC,RHOH,PLCD3,NAAA,SMPD4,MAPK3,PIK3C3,FGFR4,PIK3CG,CASQ1,PIK3R2,PLCD4,ATM,PDGFRB,PIK3C2A,CASP12,ADCY6,PIK3C2G,PLCG1,PLCL2,ASAH2,GNAI3,ADCY9,PLCB4,PTPN11,CASP2,PDGFD,CASP7
100	p53 Signaling	2.02E00	3.24E-01	0.354	CDKN2A,TP53AIP1,PIK3CA,JMY,PIK3R1,PLAGL1,HIF1A,ST13,PIK3R4,PTEN,CHEK1,KAT2B,BBC3,STAG1,FGFR4,PIK3CG,PIK3C3,CCNK,PIK3R2,HIPK2,TNFRSF10A,ATM,PRKDC,TP53INP1,PIK3C2A,CSNK1D,PIK3C2G,BAX,BIRC5,SERPINE2,BCL2L1,PTPN11,E2F1,ATR,PML,PIDD1
101	Serine Biosynthesis	1.99E00	8E-01	NaN	PSAT1,PSPH,DUSP26,PHGDH
102	2-oxobutanoate Degradation I	1.99E00	8E-01	NaN	PCCA,DLD,PCCB,MUT
103	dTMP De Novo Biosynthesis	1.99E00	8E-01	NaN	TYMS,SHMT1,DHFRL1,SHMT2
104	Glutamate Degradation III (via 4-aminobutyrate)	1.99E00	8E-01	NaN	SUCLG2,ABAT,GAD1,ALDH5A1
105	Erythropoietin Signaling	1.96E00	3.42E-01	NaN	PIK3CA,PIK3R1,NFKBIE,HRAS,KRAS,JAK2,PIK3R4,NFKB1,MAPK3,PIK3C3,FGFR4,PIK3CG,PRKCE,PIK3R2,PRKD1,ATM,RPS6KB1,SRC,PRKCQ,PIK3C2A,RRAS,PIK3C2G,PLCG1,RRAS2,PTPN11,PRKCD,PRKCB
106	4-aminobutyrate Degradation I	1.95E00	1E00	NaN	SUCLG2,ABAT,ALDH5A1
107	Glycine Betaine Degradation	1.94E00	6E-01	NaN	SARDH,DMGDH,SHMT1,SDS,SHMT2,SDSL
108	Renin-Angiotensin Signaling	1.92E00	3.17E-01	NaN	PIK3CA,PIK3R1,ADCY4,HRAS,KRAS,JAK2,NFKB1,PIK3R4,PIK3C3,FGFR4,PIK3CG,MAPK3,PRKCE,PIK3R2,PRKD1,ATM,PAK4,PRKCQ,PIK3C2A,RRAS,ITPR2,PIK3C2G,PRKAR2A,ADCY6,PLCG1,STAT3,ITPR1,MAPK12,ADCY9,RRAS2,PTPN11,PRKCD,ITPR3,PRKACA,PTGER2,AGTR1,PRKAR1A,PRKCB
109	IL-15 Signaling	1.91E00	3.42E-01	NaN	VCAM1,PIK3CA,JAK1,PIK3C2A,RRAS,PIK3R1,PIK3C2G,PLCG1,HRAS,KRAS,STAT3,JAK2,MAPK12,NFKB1,PIK3R4,RAC3,BCL2L1,LCK,RRAS2,PTPN11,MAPK3,PIK3CG,FGFR4,PIK3C3,PIK3R2,ATM
110	Dopamine-DARPP32 Feedback in cAMP Signaling	1.91E00	3.02E-01	4.768	CACNA1S,ADCY4,PPP2R5B,CSNK1A1,PPP2R3B,PLCD3,PPM1L,PRKD1,KCNJ8,PRKCQ,GUCY1A3,ITPR2,PPP1R1B,CSNK1D,ATP2A3,ITPR1,PLCL2,GRIN3A,ADCY9,PPP2R1A,PRKCD,ITPR3,PPP2R2B,PRKACA,GUCY1A2,CAMK4,PDIA3,GRIN2D,PPP1R3C,NOTUM,ATP2A1,CSNK1E,PRKCE,PPP2R2C,DRD4,PLCD4,PPP3CA,CALY,GNAS,CHP1,ADCY6,PRKAR2A,DRD5,PLCG1,GNAI3,PLCB4,CAMKK1,PRKAR1A,PRKCB
111	TR/RXR Activation	1.9E00	3.27E-01	NaN	PIK3CA,CAMK4,TRH,PIK3R1,HIF1A,PIK3R4,ATP2A1,SLC16A3,MTOR,NCOA2,PDE3B,FGFR4,PIK3CG,PIK3C3,SLC16A2,PIK3R2,RXRB,ATM,UCP2,AKR1C1/AKR1C2,PIK3C2A,GPS2,SLC2A1,PIK3C2G,PCK1,HP,PTPN11,DIO1,NCOA1,RXRA,THRB,FGA
112	Nitric Oxide Signaling in the Cardiovascular System	1.89E00	3.19E-01	5.333	KNG1,CACNA1S,PIK3CA,CAMK4,PIK3R1,VEGFB,PIK3R4,PDGFC,ATP2A1,PDE3B,PIK3CG,MAPK3,FGFR4,PIK3C3,PRKAA1,PRKCE,PIK3R2,PRKD1,ATM,PRKCQ,PIK3C2A,FLT1,GUCY1A3,ITPR2,PRKAR2A,PIK3C2G,ATP2A3,ITPR1,PTPN11,PRKCD,ITPR3,GUCY1A2,PRKACA,KDR,PRKAR1A,PRKCB
113	Acute Myeloid Leukemia Signaling	1.88E00	3.3E-01	4.642	RPS6KB1,MAP2K7,PIK3CA,PIK3C2A,RRAS,PIK3R1,FLT3,PIK3C2G,HRAS,KRAS,TCF7L1,STAT3,TCF3,PIK3R4,NFKB1,CSF1R,MYC,CSF2RB,MTOR,RRAS2,PTPN11,FLT3LG,MAPK3,PIK3CG,FGFR4,PIK3C3,LEF1,PIK3R2,PML,ATM
114	Rac Signaling	1.88E00	3.16E-01	5.916	ABI2,PIK3CA,PIK3R1,PIKFYVE,HRAS,KRAS,NFKB1,PIK3R4,IQGAP1,CDK5R1,ANK1,IQGAP2,MAPK3,FGFR4,PIK3CG,PIK3C3,CYBB,PIP5KL1,PIK3R2,ITGA4,IQGAP3,ATM,RPS6KB1,MAP2K7,PAK4,NOX4,PIK3C2A,RRAS,PIK3C2G,WASF1,MCF2L,RRAS2,PTPN11,PIP5K1C,PARD3,PIP4K2C,ARPC4
115	LPS/IL-1 Mediated Inhibition of RXR Function	1.88E00	2.9E-01	-0.730	NDST3,SLC27A2,CYP2C9,CES2,ABCA1,CETP,CYP2C19,ALDH1L1,MAOB,ALDH1A1,IL1RL2,SULT1A3/SULT1A4,ABCB11,CYP2A6 (includes others),IL1RAP,ALDH6A1,ALDH1B1,ACSL3,MGST1,ALDH8A1,PAPSS2,ALDH9A1,TRAF6,SULT4A1,IL1RN,NCOA1,CPT2,CD14,SLC27A1,CYP2B6,RXRA,NDST1,HS3ST5,GSTP1,SULT1C4,SLC10A1,IL1RL1,NR1H4,ALAS1,SOD3,HS6ST2,PPARGC1B,CHST10,CPT1C,LBP,ALDH5A1,ABCB1,MAP2K7,FMO3,IL1RAPL2,TNFRSF1A,ACOX1,CHST12,ACSBG2,CHST1,TL…
116	Role of NFAT in Regulation of the Immune Response	1.83E00	2.95E-01	5.864	NFATC3,PIK3R1,CSNK1A1,HRAS,KRAS,GSK3A,PIK3R4,CD28,GNB4,IKBKB,LCK,GNB3,MAPK3,FGFR4,PIK3CG,GNG12,ATM,PRKCQ,ITPR2,RRAS,CSNK1D,ITPR1,PTPN11,ZAP70,ITPR3,GNAT2,BLNK,PIK3CA,CAMK4,NFKBIE,GNA11,FCGR2B,NFKB1,CSNK1E,PIK3C3,CHUK,PIK3R2,GNB1L,FCGR3A/FCGR3B,PPP3CA,GNG4,GNAS,PIK3C2A,CHP1,MEF2A,PIK3C2G,PLCG1,NFATC4,RCAN1,GNAI3,PLCB4,RRAS2,MEF2D,LYN
117	Factors Promoting Cardiogenesis in Vertebrates	1.81E00	3.26E-01	NaN	FZD10,BMP4,TGFBR3,BMP3,LRP6,SMO,PRKCE,ACVR1C,SMAD1,PRKD1,BMP1,TBX5,NOX4,PRKCQ,DVL1,TCF7L1,TCF3,BMP10,APC,ACVR1B,NPPB,CCNE1,PRKCD,BMP7,FZD5,LEF1,NPPA,BMP6,LRP1,PRKCB
118	UVC-Induced MAPK Signaling	1.81E00	3.81E-01	4.000	SRC,PRKCQ,RRAS,HRAS,SMPD1,KRAS,MAPK12,RRAS2,SMPD4,PRKCD,MAPK3,PRKCE,ATR,PRKD1,EGFR,PRKCB
119	Growth Hormone Signaling	1.81E00	3.33E-01	4.315	PIK3CA,PIK3R1,SOCS6,JAK2,PIK3R4,MAPK3,PIK3C3,FGFR4,PIK3CG,PRKCE,PIK3R2,PRKD1,ATM,RPS6KB1,PRKCQ,PIK3C2A,PIK3C2G,PLCG1,SOCS4,STAT3,IGF2,RPS6KA6,GHR,PTPN11,PRKCD,A2M,PRKCB
120	Role of Tissue Factor in Cancer	1.8E00	3.11E-01	NaN	PIK3CA,PIK3R1,GNA11,HRAS,KRAS,JAK2,PIK3R4,FGG,F2,PTEN,ITGB3,MTOR,LCK,YES1,MAPK3,FGFR4,PIK3CG,PIK3C3,HCK,FGB,PIK3R2,ATM,EGFR,SRC,RPS6KB1,P4HB,PIK3C2A,RRAS,PIK3C2G,MAPK12,FRK,BCL2L1,RPS6KA6,RRAS2,PTPN11,LYN,IL1B,FGA
121	Nicotine Degradation II	1.8E00	3.49E-01	NaN	FMO3,UGT2B4,UGT1A6,UGT2B7,CYP2C18,CYP2C9,UGT1A3,UGT1A4,UGT1A1,CYP2C19,LARGE,CYP1A2,UGT2A1,UGT2A3,CYP2A6 (includes others),CYP2J2,AOX1,GYLTL1B,CYP2B6,UGT1A7 (includes others),CYP51A1,CYP2C8
122	Cancer Drug Resistance By Drug Efflux	1.79E00	3.67E-01	NaN	ABCB1,PIK3CA,RRAS,ABCG2,PIK3R1,HRAS,ABCC10,KRAS,NFKB1,mir-27,PTEN,RRAS2,FOXO1,FOXO6,PIK3CG,MAPK3,FOXO3,PIK3R2
123	FXR/RXR Activation	1.79E00	3.1E-01	NaN	KNG1,APOB,SLC10A1,APOH,APOF,NR1H4,FOXA1,C9,CETP,C4A/C4B,PON1,HPR,PCK2,SLC51A,FGFR4,SAA1,ABCB11,SERPINA1,GC,PON3,HPX,UGT2B4,C3,SERPINF1,SAA2,MAPK12,VLDLR,SAA4,FOXO1,ORM1,ABCB4,IL1RN,ORM2,NR5A2,IL1B,RXRA,SLCO1B1,FGA,CLU
124	3-phosphoinositide Biosynthesis	1.78E00	2.93E-01	NaN	DUSP8,PTPN23,MTMR9,EPHX2,PIK3R1,PPP2R5B,PIKFYVE,PIK3R4,PTEN,SACM1L,PTPRC,CD28,LCK,PDCD1,PIK3CG,FGFR4,RNGTT,ATM,PDGFRB,PPP1R1B,PLPP6,PTPN11,PIP5K1C,SSH3,PIP4K2C,PIK3CA,PPP1R12C,PPP1R1A,NUDT12,NT5C,STYX,PPM1K,PTPRF,PXYLP1,CDC25B,MTMR6,PTPRJ,PIK3C3,PIP5KL1,ILKAP,PI4K2B,PALD1,PIK3R2,PPP3CA,EGFR,PTPN7,CDC25C,PIK3C2A,PIK3C2G,PP2D1,PGAM4,CILP,PPFIA4,DUSP16
125	14-3-3-mediated Signaling	1.78E00	3.08E-01	NaN	PIK3CA,PDIA3,PIK3R1,NOTUM,HRAS,KRAS,GSK3A,MAP3K5,PIK3R4,PLCD3,FGFR4,MAPK3,PIK3CG,PIK3C3,TSC2,PRKCE,TUBB4A,TUBA1C,PIK3R2,PLCD4,PRKD1,ATM,SRC,PRKCQ,PIK3C2A,RRAS,TNFRSF1A,STRADA,EDC3,PIK3C2G,PLCG1,BAX,PLCL2,MAPK12,PLCB4,RRAS2,FOXO1,PTPN11,PRKCD,PRKCB
126	CCR3 Signaling in Eosinophils	1.78E00	3.08E-01	NaN	PIK3CA,CAMK4,PIK3R1,CCL24,HRAS,KRAS,MYLK,PIK3R4,GNB4,GNB3,FGFR4,MAPK3,PIK3CG,PIK3C3,PRKCE,PIK3R2,GNB1L,PRKD1,GNG12,PLA2G12A,ATM,GNG4,PAK4,PRKCQ,GNAS,PIK3C2A,ITPR2,RRAS,PIK3C2G,ITPR1,MAPK12,ROCK1,GNAI3,PLA2G6,PLCB4,RRAS2,PTPN11,PRKCD,ITPR3,PRKCB
127	Sphingosine and Sphingosine-1-phosphate Metabolism	1.77E00	6.25E-01	NaN	ASAH2B,NAAA,ACER2,SGPP1,ASAH2
128	Histidine Degradation III	1.77E00	6.25E-01	NaN	UROC1,HAL,MTHFD1,AMDHD1,MTHFD2L
129	Endometrial Cancer Signaling	1.72E00	3.44E-01	NaN	PIK3CA,PIK3C2A,RRAS,PIK3R1,PIK3C2G,HRAS,KRAS,PIK3R4,MLH1,PTEN,MYC,CTNNA2,RRAS2,PTPN11,PIK3CG,FGFR4,PIK3C3,MAPK3,FOXO3,LEF1,PIK3R2,ATM
130	PAK Signaling	1.71E00	3.17E-01	4.596	PIK3CA,PDGFA,PIK3R1,PAK1IP1,MYL5,HRAS,KRAS,MYLK,MYL6B,NCK1,PIK3R4,PDGFC,NCK2,MAPK3,FGFR4,PIK3CG,PIK3C3,PIK3R2,ITGA4,PDGFRB,ATM,PAK4,PXN,PIK3C2A,RRAS,PIK3C2G,MAPK12,GIT1,RRAS2,PTPN11,DSCAM,PDGFD
131	Synaptic Long Term Potentiation	1.7E00	3.08E-01	5.667	RAP1B,CAMK4,GRM3,PDIA3,PPP1R1A,PPP1R3C,GRIN2D,GNA11,NOTUM,HRAS,KRAS,PLCD3,MAPK3,PRKCE,GRM6,PLCD4,PRKD1,PPP3CA,CAMK2B,PRKCQ,RRAS,GRM8,ITPR2,CHP1,PRKAR2A,PLCG1,RAPGEF3,PLCL2,ITPR1,GRIN3A,PLCB4,RRAS2,PRKCD,ITPR3,PRKACA,PRKAR1A,PRKCB
132	1D-myo-inositol Hexakisphosphate Biosynthesis II (Mammalian)	1.68E00	4.5E-01	NaN	IPMK,INPP5J,INPP5F,INPP5E,SEC16A,IPPK,INPPL1,ITPKA,INPP5D
133	D-myo-inositol (1,3,4)-trisphosphate Biosynthesis	1.68E00	4.5E-01	NaN	IPMK,INPP5J,INPP5F,INPP5E,SEC16A,INPPL1,ITPKA,INPP5D,PTEN
134	ErbB4 Signaling	1.66E00	3.33E-01	4.796	PIK3CA,PRKCQ,PIK3C2A,RRAS,PIK3R1,PIK3C2G,HRAS,PLCG1,NRG4,NCSTN,KRAS,PIK3R4,RRAS2,PTPN11,PIK3CG,FGFR4,PRKCD,PIK3C3,MAPK3,PRKCE,PIK3R2,PRKD1,ATM,PRKCB
135	ErbB Signaling	1.66E00	3.16E-01	NaN	PIK3CA,PIK3R1,HRAS,KRAS,NCK1,PIK3R4,NCK2,MTOR,PIK3C3,PIK3CG,FGFR4,MAPK3,PRKCE,PIK3R2,PRKD1,ATM,EGFR,RPS6KB1,PAK4,PRKCQ,PIK3C2A,RRAS,PIK3C2G,PLCG1,NRG4,MAPK12,RRAS2,PTPN11,FOXO1,PRKCD,PRKCB
136	Unfolded protein response	1.66E00	3.52E-01	NaN	CALR,MAP2K7,P4HB,INSIG1,HSPA9,XBP1,CANX,DNAJC3,ATF6,OS9,MAP3K5,DNAJB9,EIF2A,SEL1L,HSPA8,HSPA4,UBXN4,EDEM1,ERO1B
137	NGF Signaling	1.65E00	3.08E-01	5.916	RAP1B,PIK3CA,PIK3R1,HRAS,KRAS,CRK,SMPD1,MAP3K5,NFKB1,PIK3R4,IKBKB,MAP3K10,SMPD4,MAPK3,FGFR4,PIK3CG,PIK3C3,CHUK,PIK3R2,ATM,MAP3K2,RPS6KB1,PIK3C2A,RRAS,PIK3C2G,PLCG1,BAX,MAPK12,ROCK1,TRAF6,MAP3K12,RPS6KA6,RRAS2,PTPN11,PRKCD,MAPK7
138	Ovarian Cancer Signaling	1.65E00	2.99E-01	NaN	CDKN2A,FZD10,PIK3CA,WNT10B,PIK3R1,VEGFB,HRAS,KRAS,PIK3R4,PDGFC,MLH1,WNT2,PTEN,MTOR,MAPK3,PIK3C3,FGFR4,PIK3CG,SMO,PIK3R2,ATM,EGFR,SRC,RPS6KB1,PIK3C2A,RRAS,WNT2B,DVL1,PRKAR2A,PIK3C2G,MMP2,TCF7L1,TCF3,APC,RRAS2,WNT10A,PTPN11,E2F1,MSH6,PRKACA,LEF1,FZD5,PRKAR1A
139	Hepatic Fibrosis / Hepatic Stellate Cell Activation	1.65E00	2.9E-01	NaN	MYL5,COL9A3,COL8A1,MYL6B,MYH7B,IL1RL2,COL11A2,COL27A1,IL1RAP,PDGFRB,COL19A1,COL2A1,BAMBI,MMP2,IFNGR1,MET,IGF2,MYH3,CD14,PDGFD,COL25A1,AGTR1,IFNAR1,COL7A1,COL8A2,ICAM1,PDGFA,IL1RL1,VEGFB,COL4A2,NFKB1,PDGFC,COL6A6,COL1A2,HGF,COL22A1,LBP,EGFR,VCAM1,FLT1,IL1RAPL2,EDNRB,IL10,TNFRSF1A,BAX,TLR4,COL1A1,COL24A1,IL1B,COL11A1,KDR,COL9A2,A2M
140	IL-4 Signaling	1.64E00	3.22E-01	NaN	PIK3CA,JAK1,NFATC3,PIK3R1,HRAS,INPPL1,KRAS,JAK2,PIK3R4,NR3C1,MTOR,PIK3CG,FGFR4,PIK3C3,PIK3R2,ATM,RPS6KB1,PIK3C2A,IL13RA1,RRAS,PIK3C2G,NFATC4,INPP5D,RRAS2,PTPN11,INPP5J,INPP5F,NR3C2
141	Sperm Motility	1.63E00	3.04E-01	5.667	CAMK4,TWF1,PDIA3,ZP3,PDE4A,NOTUM,PLBD1,PLCD3,PRKCE,CATSPER2,PLCD4,PRKD1,PLA2G12A,PTK7,PLA2G16,PNPLA8,SLC9A5,GNAS,PRKCQ,PDE4C,GUCY1A3,ITPR2,PRKAR2A,PLCG1,PLCL2,ITPR1,FRK,NPPB,PLA2G6,PLCB4,CNGB1,PRKCD,ITPR3,GUCY1A2,PRKACA,NPPA,PRKAR1A,PRKCB
142	Glucocorticoid Receptor Signaling	1.63E00	2.75E-01	NaN	BGLAP,JAK1,SGK1,NFATC3,PIK3R1,SLPI,HRAS,KRAS,PIK3R4,CD163,TAF13,FGG,HSPA4,IKBKB,PIK3CG,FGFR4,MAPK3,SMARCB1,PRKAA1,ATM,RRAS,HSPA9,POLR2H,TAT,PCK1,STAT3,MAPK12,SMARCD3,HSPA8,TRAF6,BCL2L1,PTPN11,IL1RN,SMARCA2,PRKACA,NCOA1,NR3C2,UBE2I,PHF10,PBRM1,PIK3CA,ICAM1,DPF1,NFKBIE,POLR2B,JAK2,GTF2A1,NFKB1,NR3C1,GTF2B,KAT2B,AR,NCOA2,PCK2,PIK3C3,FOXO3,PIK3R2,CHUK,FKBP5,TAF2,PPP3CA,GTF2H3,ADRB2,MAP2K7,CCNH,VCAM1,…
143	ErbB2-ErbB3 Signaling	1.61E00	3.33E-01	NaN	PIK3CA,PIK3C2A,RRAS,PIK3R1,PIK3C2G,HRAS,NRG4,GSK3A,KRAS,STAT3,PIK3R4,PTEN,MYC,RRAS2,FOXO1,PTPN11,PIK3CG,ETV4,FGFR4,PIK3C3,MAPK3,PIK3R2,ATM
144	CTLA4 Signaling in Cytotoxic T Lymphocytes	1.6E00	3.13E-01	NaN	B2M,PIK3CA,HLA-A,PIK3R1,PPP2R5B,PPP2R3B,JAK2,CD8A,PIK3R4,CD8B,CD28,LCK,AP1G2,PIK3CG,FGFR4,PIK3C3,PPM1L,PPP2R2C,PIK3R2,ATM,PIK3C2A,CLTC,PIK3C2G,PLCG1,PPP2R1A,PTPN11,ZBTB12,PPP2R2B,CLTCL1,ZAP70,AP1G1
145	Small Cell Lung Cancer Signaling	1.6E00	3.21E-01	NaN	PIK3CA,NFKBIE,PIK3R1,PIK3R4,NFKB1,PTEN,MYC,IKBKB,PIK3C3,FGFR4,PIK3CG,PIK3R2,CHUK,TRAF5,RXRB,ATM,TRAF1,PIK3C2A,PIK3C2G,TRAF6,BCL2L1,PIAS3,CCNE1,PTPN11,E2F1,CYCS,RXRA
146	UDP-N-acetyl-D-glucosamine Biosynthesis II	1.59E00	6.67E-01	NaN	GNPNAT1,GFPT1,FMO3,UAP1
147	Ceramide Degradation	1.59E00	6.67E-01	NaN	ASAH2B,NAAA,ACER2,ASAH2
148	Neuregulin Signaling	1.58E00	3.18E-01	4.600	PIK3R1,HRAS,TMEFF2,KRAS,CRK,CDK5R1,PTEN,MYC,MTOR,MAPK3,GRB7,PRKCE,DLG4,PIK3R2,PRKD1,EGFR,ITGA4,RPS6KB1,SRC,PRKCQ,RRAS,ERBIN,NRG4,PLCG1,RRAS2,PTPN11,PRKCD,PRKCB
149	Axonal Guidance Signaling	1.58E00	2.63E-01	NaN	KLC1,ECEL1,BMP4,WNT10B,ITSN1,PIK3R1,MYL5,HRAS,KRAS,SEMA4F,NCK1,BRCC3,NTN1,NCK2,GNB4,PIK3CG,ABLIM3,PLXNB3,PRKD1,GNG12,PTCH2,ITGA4,ATM,EFNA2,PRKCQ,STK36,RRAS,MMP2,PLCL2,MET,ADAMTS6,PRKACA,PDGFD,RAP1B,PIK3CA,PLXNA3,PDIA3,GNA11,NOTUM,VEGFB,CRK,ABLIM1,SEMA6C,PIK3C3,PFN4,PRKCE,TUBB4A,LNPEP,PIK3R2,GNB1L,PPP3CA,BMP1,GNG4,PIK3C2G,PLCG1,ROBO3,HKR1,GNAI3,KIF7,GLIS2,ADAM10,BMP7,BMP6,ARPC4,SEMA7A,PRKCB,NFATC3…
150	CXCR4 Signaling	1.57E00	2.91E-01	5.555	PIK3CA,ADCY4,PIK3R1,RHOT2,MYL5,GNA11,HRAS,KRAS,CRK,MYL6B,PIK3R4,RHOH,GNB4,GNB3,MAPK3,PIK3C3,FGFR4,PIK3CG,PRKCE,PIK3R2,GNB1L,PRKD1,GNG12,ATM,GNG4,SRC,PXN,PAK4,PRKCQ,GNAS,PIK3C2A,RRAS,ITPR2,ADCY6,PIK3C2G,ITPR1,MAPK12,ROCK1,GNAI3,ADCY9,PLCB4,RRAS2,PTPN11,PRKCD,ITPR3,LYN,GNAT2,PRKCB
151	Melanoma Signaling	1.57E00	3.45E-01	NaN	CDKN2A,PIK3CA,PIK3C2A,RRAS,PIK3R1,PIK3C2G,HRAS,KRAS,PIK3R4,PTEN,RRAS2,PTPN11,PIK3C3,PIK3CG,FGFR4,MAPK3,E2F1,PIK3R2,ATM
152	Death Receptor Signaling	1.56E00	3.15E-01	3.900	PARP6,NFKBIE,TNFSF10,MAP3K5,NFKB1,PARP9,ACIN1,IKBKB,CRADD,TNFSF12,PARP11,CHUK,ACTG2,TNFRSF10A,ACTA1,MAP2K7,TNFRSF1A,PARP4,ZC3HAV1,TBK1,XIAP,ROCK1,RIPK1,CASP2,TNFRSF25,HSPB7,CYCS,CASP7,HSPB1
153	UVB-Induced MAPK Signaling	1.56E00	3.33E-01	4.583	RPS6KB1,PIK3CA,PRKCQ,PIK3C2A,PIK3R1,PIK3C2G,PIK3R4,MAPK12,MTOR,H3F3A/H3F3B,PTPN11,PIK3CG,FGFR4,PRKCD,PIK3C3,MAPK3,PRKCE,PIK3R2,PRKD1,EGFR,ATM,PRKCB
154	Androgen Signaling	1.56E00	3.06E-01	3.300	CAMK4,GNA11,POLR2B,NFKB1,GTF2A1,HSPA4,GNB4,GTF2B,KAT2B,GNB3,AR,NCOA2,MAPK3,PRKCE,GNB1L,TAF2,PRKD1,GNG12,GTF2H3,GNG4,CALR,SRC,CCNH,GNAS,PRKCQ,PRKAR2A,POLR2H,GNAI3,PRKCD,NCOA1,PRKACA,GNAT2,PRKAR1A,PRKCB
155	Production of Nitric Oxide and Reactive Oxygen Species in Macrophages	1.56E00	2.85E-01	5.171	APOB,JAK1,PIK3R1,PPP2R5B,PPP2R3B,PIK3R4,IKBKB,MAP3K10,PON1,PIK3CG,FGFR4,MAPK3,PPM1L,CYBB,PRKD1,MAP3K2,ATM,PRKCQ,IFNGR1,MAPK12,TLR2,MAP3K12,PPP2R1A,ORM1,PTPN11,PRKCD,PPP2R2B,RAP1B,PIK3CA,LPA,APOF,NFKBIE,PPP1R3C,RHOT2,MAP3K5,JAK2,NFKB1,RHOH,PIK3C3,PRKCE,SERPINA1,PPP2R2C,CHUK,PIK3R2,MAP2K7,PIK3C2A,TNFRSF1A,PIK3C2G,PLCG1,SAA4,TLR4,CAT,ORM2,CLU,PRKCB
156	HIF1α Signaling	1.55E00	3.04E-01	NaN	PIK3CA,PIK3R1,MMP16,MMP14,MAPK15,VEGFB,HRAS,KRAS,HIF1A,NAA10,PIK3R4,PDGFC,MAPK3,FGFR4,PIK3CG,PIK3C3,MMP11,PIK3R2,ATM,PIK3C2A,SLC2A1,RRAS,MAPK4,PIK3C2G,MMP2,MAPK12,P4HTM,MMP23B,EGLN1,RRAS2,PTPN11,RBX1,NCOA1,MAPK7,LDHA
157	Epithelial Adherens Junction Signaling	1.55E00	2.95E-01	NaN	EPN3,RAP1B,TGFBR3,MYL5,NECTIN3,HRAS,KRAS,CRK,MYL6B,IQGAP1,MYH7B,CLIP1,PTEN,NOTCH2,YES1,CTNNA2,AGGF1,SORBS1,HGF,NECTIN1,TUBB4A,TUBA1C,ACTG2,ACVR1C,ACTA1,EGFR,SRC,RRAS,ACTN2,WASF1,TCF7L1,TCF3,APC,ACVR1B,MET,MAGI1,RRAS2,MYH3,SSX2IP,LEF1,CLINT1,PARD3,ARPC4
158	Renal Cell Carcinoma Signaling	1.55E00	3.21E-01	4.583	PIK3CA,PIK3R1,HRAS,KRAS,CRK,HIF1A,PIK3R4,HGF,MAPK3,PIK3C3,FGFR4,PIK3CG,PIK3R2,ATM,ETS1,UBB,PAK4,PIK3C2A,SLC2A1,RRAS,PIK3C2G,MET,RRAS2,PTPN11,RBX1,FH
159	MSP-RON Signaling Pathway	1.54E00	3.39E-01	NaN	PIK3CA,PIK3C2A,IL3RA,PIK3R1,PIK3C2G,CCR2,JAK2,PIK3R4,TLR2,F11,CSF2RB,TLR4,PTPN11,PIK3C3,PIK3CG,FGFR4,PIK3R2,ACTG2,ACTA1,ATM
160	GPCR-Mediated Nutrient Sensing in Enteroendocrine Cells	1.53E00	3.18E-01	NaN	PDIA3,ADCY4,GNA11,NOTUM,FFAR2,PLCD3,PRKCE,PLCD4,GNG12,PRKD1,GNG4,PRKCQ,GNAS,ITPR2,PRKAR2A,ADCY6,PLCG1,ITPR1,PLCL2,ADCY9,GNAI3,PLCB4,PRKCD,ITPR3,PRKACA,PRKAR1A,PRKCB
161	SAPK/JNK Signaling	1.53E00	3.08E-01	4.849	PIK3CA,DUSP8,NFATC3,PIK3R1,HRAS,KRAS,CRK,MAP3K5,PIK3R4,MAP3K10,LCK,GNB3,FGFR4,PIK3CG,PIK3C3,MAP4K1,PIK3R2,ATM,MAP3K2,MAP4K2,MAP2K7,PIK3C2A,RRAS,PIK3C2G,MAPK12,MAPK8IP3,RAC3,MINK1,MAP3K12,RRAS2,RIPK1,PTPN11
162	G-Protein Coupled Receptor Signaling	1.52E00	2.74E-01	NaN	GRM3,ADCY4,PDE12,PIK3R1,HRAS,KRAS,PIK3R4,IKBKB,LTB4R,MAPK3,FGFR4,PIK3CG,RGS10,GRM6,PDE11A,PDE6B,ATM,SMPDL3A,HRH2,GRM8,RRAS,RAPGEF3,STAT3,FPR1,PDE8A,ADCY9,PTPN11,PRKACA,MC1R,PTGER2,AGTR1,GPR17,PIK3CA,CAMK4,RGS18,NFKBIE,GNA11,PDE4A,HTR1D,NFKB1,AVPR1A,OPRL1,SYNGAP1,CXCR2,PDE3B,PIK3C3,PRKCE,PIK3R2,DRD4,CHUK,CAMK2B,ADRB2,SRC,GNAS,PDE4C,PIK3C2A,PDE9A,NPY1R,PRKAR2A,ADCY6,PIK3C2G,FPR2,DRD5,GABBR1,XCR1,GN…
163	RAR Activation	1.52E00	2.84E-01	NaN	RDH10,ADCY4,PIK3R1,NR2F2,RARG,PTEN,ALDH1A1,PIK3CG,RDH16,SMARCB1,ZBTB16,SMAD1,PRKD1,PRKCQ,NRIP2,MAPK12,SMARCD3,ADCY9,CSF2RB,SMARCA2,PRKCD,NCOA1,PRKACA,CRABP2,PML,RXRA,PHF10,PBRM1,PIK3CA,DPF1,MAP3K5,JAK2,NFKB1,KAT2B,PNRC1,PRKCE,SORBS3,PIK3R2,NT5C1B,RXRB,CITED2,GTF2H3,SRC,DHRS3,CCNH,PRMT2,IL3RA,ADCY6,PRKAR2A,SMARCD1,NRIP1,HLTF,PRKCB,PRKAR1A
164	Ceramide Signaling	1.5E00	3.12E-01	0.784	PIK3CA,PIK3R1,PPP2R5B,HRAS,PPP2R3B,SMPD1,KRAS,PIK3R4,NFKB1,KSR1,SMPD4,PIK3CG,FGFR4,PIK3C3,MAPK3,PPM1L,PPP2R2C,PIK3R2,ATM,PIK3C2A,RRAS,CNKSR1,TNFRSF1A,PIK3C2G,PPP2R1A,RRAS2,PTPN11,PPP2R2B,CYCS
165	Phosphatidylethanolamine Biosynthesis II	1.5E00	5.56E-01	NaN	CEPT1,EPT1,CHKA,ETNK1,CHKB
166	Leucine Degradation I	1.5E00	5.56E-01	NaN	AUH,MCCC1,HMGCL,ACADM,MCCC2
167	Ketolysis	1.5E00	5.56E-01	NaN	ACAT2,ACAT1,HADHB,OXCT1,HADHA
168	Folate Transformations I	1.5E00	5.56E-01	NaN	MTHFS,SHMT1,MTHFD1,MTHFD2L,SHMT2
169	Lymphotoxin β Receptor Signaling	1.49E00	3.28E-01	4.583	VCAM1,PIK3CA,PIK3C2A,PIK3R1,PIK3C2G,PIK3R4,NFKB1,TRAF6,IKBKB,BCL2L1,PTPN11,PIK3C3,PIK3CG,LTA,FGFR4,MAPK3,CYCS,PIK3R2,CHUK,TRAF5,ATM,TRAF1
170	GABA Receptor Signaling	1.49E00	3.28E-01	1.508	UBB,GNAS,ABAT,UBQLN1,ADCY4,ADCY6,GABBR1,GPHN,KCNH2,GABRE,ALDH9A1,DNM1,NSF,SLC6A11,ADCY9,AP1G2,GABRG1,GPR37,GAD1,KCNQ3,GABRD,ALDH5A1
171	Hepatic Cholestasis	1.49E00	2.89E-01	NaN	SLC10A1,NR1H4,IL1RL1,ADCY4,CNTF,NFKBIE,NFKB1,CETP,IKBKB,IL1RL2,FGFR4,ABCB11,PRKCE,CHUK,LBP,IL1RAP,PRKD1,MAP4K2,ABCB1,CYP7B1,TJP2,PRKCQ,IL1RAPL2,TNFRSF1A,PRKAR2A,ADCY6,IRAK3,MAPK12,TRAF6,TLR4,ADCY9,ABCB4,IL1RN,LTA,PRKCD,PRKACA,CD14,NR5A2,IL1B,INSR,RXRA,SLCO1B1,ABCC3,PRKAR1A,IL11,PRKCB
172	PI3K/AKT Signaling	1.48E00	2.98E-01	0.343	PIK3CA,JAK1,PIK3R1,NFKBIE,GDF15,PPP2R5B,HRAS,PPP2R3B,INPPL1,KRAS,GSK3A,JAK2,MAP3K5,NFKB1,PTEN,IKBKB,MTOR,MAPK3,PIK3CG,FOXO3,TSC2,PPM1L,PPP2R2C,PIK3R2,CHUK,ITGA4,RPS6KB1,RRAS,INPP5D,GYS2,BCL2L1,PPP2R1A,RRAS2,FOXO1,INPP5J,INPP5F,PPP2R2B
173	Mitochondrial Dysfunction	1.48E00	2.87E-01	NaN	FURIN,NDUFA9,XDH,ACO2,NCSTN,DHODH,NDUFA4L2,MAOB,NDUFS1,SOD2,UQCRFS1,MT-ND2,ATP5F1,ATP5G2,COX4I2,ATP5A1,MT-ND4L,MAPK12,COX7A1,ATP5C1,ATP5B,UQCRC2,HSD17B10,SDHB,COX6A1,RHOT2,MT-CYB,CPT1C,OGDH,ACO1,AIFM1,SDHA,MT-ND6,MT-ATP6,UCP2,LRRK2,MT-ND4,NDUFA13,VPS9D1,MT-ND5,MT-ND1,NDUFV2,CAT,SDHD,CYCS,CYB5A,COX15,PINK1,MAOA
174	RANK Signaling in Osteoclasts	1.48E00	3.07E-01	5.477	PIK3CA,CAMK4,PIK3R1,NFKBIE,MAP3K5,NFKB1,PIK3R4,MAP3K10,IKBKB,PIK3C3,FGFR4,PIK3CG,MAPK3,CHUK,TRAF5,PIK3R2,PPP3CA,ATM,MAP3K2,SRC,MAP2K7,PIK3C2A,CHP1,PIK3C2G,TNFRSF11A,GSN,MAPK12,XIAP,TRAF6,MAP3K12,PTPN11
175	Cardiac Hypertrophy Signaling	1.48E00	2.77E-01	6.971	CACNA1S,ADCY4,PIK3R1,MYL5,HRAS,MYL6B,KRAS,PIK3R4,GNB4,PLCD3,MAP3K10,GNB3,FGFR4,PIK3CG,MAPK3,GNG12,MAP3K2,ATM,RPS6KB1,RRAS,EIF2B3,PLCL2,MAPK12,ADCY9,MAP3K12,PTPN11,PRKACA,GNAT2,HSPB1,PIK3CA,CAMK4,EIF2B4,PDIA3,GNA11,RHOT2,NOTUM,ATF6,MAP3K5,RHOH,MTOR,PIK3C3,PIK3R2,GNB1L,PLCD4,PPP3CA,ADRB2,GNG4,MAP2K7,GNAS,PIK3C2A,CHP1,MEF2A,ADCY6,PRKAR2A,PIK3C2G,PLCG1,NFATC4,ROCK1,GNAI3,PLCB4,RRAS2,MEF2D,ADRA2C,ADRA…
176	Cell Cycle: G2/M DNA Damage Checkpoint Regulation	1.47E00	3.47E-01	-0.500	CDKN2A,PRKDC,CDC25C,CCNB2,PLK1,AURKA,CDK1,CHEK1,CCNB1,TOP2B,CDC25B,KAT2B,TRIP12,PKMYT1,ATR,HIPK2,ATM
177	HIPPO signaling	1.47E00	3.14E-01	-1.698	FAT4,PPP1R3C,PPP2R5B,PPP2R3B,CSNK1E,STK4,TEAD1,AJUBA,LLGL1,PPM1L,DLG4,PPP2R2C,MOB1A,TEAD2,SMAD1,RASSF1,TJP2,CSNK1D,DLG3,ITCH,PPP2R1A,DLG5,WWC1,PPP2R2B,SCRIB,TEAD3,PARD3
178	T Cell Receptor Signaling	1.46E00	3.03E-01	NaN	PIK3CA,CAMK4,NFATC3,PIK3R1,HRAS,KRAS,CD8A,NFKB1,PIK3R4,CD8B,PTPRC,CD28,IKBKB,LCK,FGFR4,PIK3CG,PIK3C3,MAPK3,CHUK,PIK3R2,PPP3CA,ATM,PTPN7,PRKCQ,PIK3C2A,RRAS,PIK3C2G,PLCG1,NFATC4,RRAS2,PTPN11,PAG1,ZAP70
179	FGF Signaling	1.46E00	3.11E-01	5.292	PIK3CA,PIK3R1,FGF8,HRAS,CRK,MAP3K5,PIK3R4,FGF13,FGF10,FGFR4,PIK3CG,HGF,PIK3C3,MAPK3,FGF3,PIK3R2,ATM,PIK3C2A,PIK3C2G,PLCG1,STAT3,ITPR1,MAPK12,MET,FGF17,PTPN11,FGF20,FGF11
180	Prostate Cancer Signaling	1.44E00	3.09E-01	NaN	PIK3CA,SRD5A1,PIK3R1,NFKBIE,HRAS,KRAS,PIK3R4,NFKB1,PTEN,MTOR,AR,PIK3CG,FGFR4,PIK3C3,MAPK3,CHUK,PIK3R2,ATM,PIK3C2A,RRAS,PIK3C2G,CCNE1,RRAS2,PTPN11,FOXO1,E2F1,NKX3-1,LEF1,GSTP1
181	NF-κB Signaling	1.44E00	2.83E-01	6.581	AZI2,PIK3CA,BMP4,NFKBIE,TGFBR3,PIK3R1,TLR8,HRAS,KRAS,NFKB1,PIK3R4,IKBKB,LCK,CARD10,PIK3C3,FGFR4,PIK3CG,TLR1,CHUK,PIK3R2,TRAF5,EGFR,ATM,PDGFRB,MAP2K7,PRKCQ,FLT1,PIK3C2A,TNFRSF1A,RRAS,PIK3C2G,TBK1,IRAK3,TNFRSF11A,DDR1,TLR2,TRAF6,TLR4,RIPK1,RRAS2,GHR,PTPN11,IL1RN,LTA,TLR6,ZAP70,PRKACA,IL1B,INSR,KDR,PRKCB
182	Superpathway of D-myo-inositol (1,4,5)-trisphosphate Metabolism	1.44E00	4E-01	NaN	IPMK,IMPAD1,INPP5J,INPP5F,INPP5E,SEC16A,INPPL1,ITPKA,INPP5D,PTEN
183	GNRH Signaling	1.43E00	2.95E-01	5.840	ADCY4,GNA11,HRAS,KRAS,MAP3K5,NFKB1,MAP3K10,MAPK3,PRKCE,PRKD1,CAMK2B,EGFR,MAP3K2,SRC,PAK4,MAP2K7,GNAS,PRKCQ,RRAS,ITPR2,PRKAR2A,ADCY6,DNM3,ITPR1,MAPK12,DNM1,GNAI3,MAP3K12,ADCY9,PLCB4,RRAS2,PRKCD,ITPR3,GNRH1,PRKACA,MAPK7,PRKAR1A,PRKCB
184	Uracil Degradation II (Reductive)	1.43E00	7.5E-01	NaN	DPYS,DPYD,UPB1
185	2-ketoglutarate Dehydrogenase Complex	1.43E00	7.5E-01	NaN	DHTKD1,DLD,OGDH
186	Branched-chain α-keto acid Dehydrogenase Complex	1.43E00	7.5E-01	NaN	DLD,DBT,BCKDHB
187	Methylmalonyl Pathway	1.43E00	7.5E-01	NaN	PCCA,PCCB,MUT
188	Thymine Degradation	1.43E00	7.5E-01	NaN	DPYS,DPYD,UPB1
189	JAK/Stat Signaling	1.42E00	3.13E-01	3.530	PIK3CA,JAK1,PIAS2,PIK3C2A,RRAS,PIK3R1,SOCS6,PIK3C2G,HRAS,SOCS4,KRAS,STAT3,JAK2,NFKB1,PIK3R4,BCL2L1,PIAS3,MTOR,RRAS2,PTPN11,PIK3CG,FGFR4,PIK3C3,MAPK3,PIK3R2,ATM
190	Regulation of Cellular Mechanics by Calpain Protease	1.42E00	3.33E-01	2.324	SRC,PXN,RRAS,ACTN2,HRAS,KRAS,CDK1,CCNA2,CCNE1,CNGB1,RRAS2,MAPK3,CAPN9,CAST,CAPN7,CAPN10,CAPN3,EGFR,ITGA4
191	GPCR-Mediated Integration of Enteroendocrine Signaling Exemplified by an L Cell	1.4E00	3.19E-01	NaN	GNAS,ITPR2,PDIA3,NMB,ADCY4,GNA11,ADCY6,PRKAR2A,NOTUM,PLCG1,ITPR1,PLCL2,GNAI3,PLCD3,ADCY9,PLCB4,GIPR,ITPR3,PRKACA,SST,PLCD4,PRKAR1A,ADRB2
192	BMP signaling pathway	1.39E00	3.16E-01	3.838	CAMK4,BMP4,FST,RRAS,BMP3,PRKAR2A,HRAS,KRAS,NFKB1,PITX2,MAPK12,XIAP,TLX2,BMP10,CHRD,ZNF423,RRAS2,MAPK3,PRKACA,BMP7,BMP6,SMAD1,BMP1,PRKAR1A
193	Melanocyte Development and Pigmentation Signaling	1.39E00	3.05E-01	5.385	PIK3CA,PIK3R1,ADCY4,HRAS,CRK,KRAS,PIK3R4,MAPK3,PIK3C3,FGFR4,PIK3CG,PIK3R2,ATM,RPS6KB1,SRC,GNAS,PIK3C2A,RRAS,PIK3C2G,PRKAR2A,ADCY6,PLCG1,ADCY9,RPS6KA6,RRAS2,PTPN11,PRKACA,MC1R,PRKAR1A
194	Gα12/13 Signaling	1.38E00	2.92E-01	4.768	PIK3CA,PIK3R1,NFKBIE,MYL5,HRAS,KRAS,ARHGEF1,MYL6B,MAP3K5,NFKB1,PIK3R4,F2,IKBKB,LPAR2,CDH3,MAPK3,FGFR4,PIK3CG,PIK3C3,CHUK,PIK3R2,CDH16,CDH13,ATM,SRC,MAP2K7,PXN,PIK3C2A,RRAS,MEF2A,PIK3C2G,MAPK12,CDH19,ROCK1,RRAS2,PTPN11,MEF2D,MAPK7
195	FAK Signaling	1.38E00	3.03E-01	NaN	PIK3CA,PIK3R1,HRAS,KRAS,CRK,PIK3R4,PTEN,MAPK3,PIK3C3,FGFR4,PIK3CG,PIK3R2,ACTG2,ACTA1,CAPN10,EGFR,ATM,ITGA4,SRC,PAK4,PXN,PIK3C2A,RRAS,PIK3C2G,PLCG1,RRAS2,PTPN11,CAPN9,CAPN7,CAPN3
196	Adipogenesis pathway	1.38E00	2.91E-01	NaN	CDKN2A,FZD10,DGKD,BMP4,WNT10B,SIN3B,NR2F2,HIF1A,CTBP1,KAT2B,HDAC11,FGFR4,EZH2,HDAC7,SMO,CLOCK,KAT2A,SMAD1,GTF2H3,RPS6KB1,CCNH,TNFRSF1A,HAT1,XBP1,SAP130,SENP2,NFATC4,NOCT,HDAC5,ZNF423,NR1D2,EBF1,FOXO1,DLK1,KAT6A,FZD5,SOX9,BMP7,TCF7
197	Synaptic Long Term Depression	1.37E00	2.88E-01	4.629	PDIA3,GRM3,GNA11,PPP2R5B,NOTUM,HRAS,PPP2R3B,KRAS,PLBD1,PLCD3,MAPK3,PPM1L,PRKCE,GRM6,PPP2R2C,PLCD4,PRKD1,PLA2G12A,PLA2G16,PNPLA8,GNAS,PRKCQ,GUCY1A3,ITPR2,RRAS,GRM8,PLCG1,PLCL2,ITPR1,GNAI3,PLA2G6,PLCB4,PPP2R1A,RRAS2,PRKCD,PPP2R2B,ITPR3,GUCY1A2,LYN,GNAT2,NPR2,PRKCB
198	3-phosphoinositide Degradation	1.37E00	2.88E-01	NaN	DUSP8,PPP1R12C,PTPN23,MTMR9,PPP1R1A,EPHX2,NUDT12,PPP2R5B,INPPL1,NT5C,STYX,PPM1K,PXYLP1,PTPRF,SACM1L,PTEN,PTPRC,MTMR6,CDC25B,PTPRJ,PDCD1,MTM1,ILKAP,PALD1,RNGTT,PPP3CA,PTPN7,CDC25C,TMEM55B,PPP1R1B,INPP5E,PP2D1,PGAM4,INPP5D,PLPP6,INPP5J,PTPN11,INPP5F,SSH3,CILP,DUSP16,PPFIA4
199	DNA damage-induced 14-3-3σ Signaling	1.36E00	4.21E-01	NaN	CCNE1,RAD9A,HUS1,CCNB2,ATR,CDK1,CCNB1,ATM
200	Tec Kinase Signaling	1.36E00	2.82E-01	6.164	PIK3CA,JAK1,PIK3R1,RHOT2,GNA11,TNFSF10,JAK2,NFKB1,PIK3R4,RHOH,GNB4,YES1,LCK,GNB3,TNFSF12,PIK3C3,FGFR4,PIK3CG,HCK,PRKCE,ACTG2,PIK3R2,GNB1L,TNFRSF10A,GNG12,ACTA1,PRKD1,ATM,ITGA4,GNG4,SRC,PAK4,GNAS,PRKCQ,PIK3C2A,PIK3C2G,PLCG1,STAT3,MAPK12,FRK,GNAI3,TLR4,PTPN11,PRKCD,TNFRSF25,LYN,GNAT2,PRKCB
201	Calcium Signaling	1.36E00	2.81E-01	4.747	RAP1B,CHRNA1,CAMK4,CAMK1D,CHRFAM7A,TNNI2,ATP2B1,NFATC3,TNNT3,GRIN2D,CHRNB1,TNNT2,MYL5,CHRNB4,MYL6B,TRPC5,TPM2,MYH7B,ATP2A1,MAPK3,HDAC11,CASQ1,HDAC7,ASPH,CHRNA3,ACTA1,PPP3CA,CAMK2B,CALR,TRPC1,ITPR2,CHP1,PRKAR2A,MEF2A,ATP2A3,NFATC4,ITPR1,PNCK,CHRND,HDAC5,GRIN3A,RCAN1,MEF2D,CAMKK1,ITPR3,MYH3,PRKACA,SLC8A1,ATP2B4,PRKAR1A
202	Amyotrophic Lateral Sclerosis Signaling	1.36E00	2.97E-01	NaN	CACNA1S,PIK3CA,RAB5C,GDNF,PIK3R1,GRIN2D,VEGFB,PIK3R4,PDGFC,RAB5A,FGFR4,PIK3CG,PIK3C3,PIK3R2,CAPN10,PPP3CA,ATM,PIK3C2A,CASP12,GRIK3,PIK3C2G,SOD1,BAX,XIAP,GRIN3A,BCL2L1,PTPN11,CAT,CAPN9,CYCS,CAPN7,CASP7,CAPN3
203	Agrin Interactions at Neuromuscular Junction	1.35E00	3.19E-01	2.449	SRC,CHRNA1,PXN,PAK4,RRAS,DVL1,HRAS,NRG4,KRAS,MAPK12,RAC3,ITGB3,RRAS2,MAPK3,RAPSN,GABPA,ITGA1,ACTG2,AGRN,ACTA1,EGFR,ITGA4
204	VEGF Family Ligand-Receptor Interactions	1.35E00	3.07E-01	5.196	PIK3CA,PIK3R1,VEGFB,HRAS,KRAS,PIK3R4,MAPK3,PIK3C3,FGFR4,PIK3CG,PRKCE,PIK3R2,PRKD1,ATM,PLA2G12A,PRKCQ,PIK3C2A,FLT1,RRAS,PIK3C2G,PLCG1,PLA2G6,RRAS2,PTPN11,PRKCD,KDR,PRKCB
205	nNOS Signaling in Neurons	1.34E00	3.4E-01	2.449	CAMK4,PRKCQ,GRIN2D,CHP1,PFKM,GRIN3A,PRKCD,PRKCE,DLG4,CAPN9,CAPN7,PPP3CA,CAPN10,PRKD1,PRKCB,CAPN3
206	Type II Diabetes Mellitus Signaling	1.34E00	2.91E-01	4.811	PIK3CA,SLC27A2,PIK3R1,NFKBIE,SOCS6,SMPD1,MAP3K5,NFKB1,PIK3R4,IKBKB,MTOR,SMPD4,MAPK3,FGFR4,PIK3CG,PIK3C3,PRKAA1,PRKCE,CHUK,PIK3R2,PRKD1,ATM,ACSL3,MAP2K7,PRKCQ,PIK3C2A,TNFRSF1A,PIK3C2G,SOCS4,MAPK12,ACSBG2,PTPN11,PRKCD,SLC27A1,INSR,ACSL1,PRKCB
207	D-myo-inositol-5-phosphate Metabolism	1.33E00	2.86E-01	NaN	DUSP8,PPP1R12C,PTPN23,MTMR9,PPP1R1A,EPHX2,NUDT12,PPP2R5B,NT5C,STYX,PPM1K,PXYLP1,PLCH1,PTPRF,SACM1L,PTEN,PTPRC,MTMR6,CDC25B,PLCD3,PTPRJ,PDCD1,ILKAP,PALD1,RNGTT,PLCD4,PPP3CA,PTPN7,CDC25C,TMEM55B,PPP1R1B,PP2D1,PLCG1,PGAM4,PLPP6,PLCB4,PTPN11,SSH3,CILP,PIP4K2C,DUSP16,PPFIA4
208	Phosphatidylglycerol Biosynthesis II (Non-plastidic)	1.32E00	3.85E-01	NaN	AGPAT4,TAMM41,ABHD5,LPCAT3,LPCAT4,GPAT2,PGS1,TAZ,LPGAT1,MBOAT7
209	Phosphatidylcholine Biosynthesis I	1.31E00	5.71E-01	NaN	CEPT1,CHKA,CHKB,PCYT1A
210	Pregnenolone Biosynthesis	1.31E00	5.71E-01	NaN	CYP7B1,MICAL1,MICAL2,CYP4F11
211	Guanosine Nucleotides Degradation III	1.3E00	4.62E-01	NaN	GDA,XDH,NT5M,NT5C,NT5C1B,AOX1
212	β-alanine Degradation I	1.3E00	1E00	NaN	ABAT,ALDH6A1
213	Cysteine Biosynthesis/Homocysteine Degradation	1.3E00	1E00	NaN	CBS/CBSL,CTH
214	Glycine Biosynthesis I	1.3E00	1E00	NaN	SHMT1,SHMT2
215	Ketogenesis	1.29E00	5E-01	NaN	ACAT2,ACAT1,HADHB,HMGCL,HADHA
216	Aryl Hydrocarbon Receptor Signaling	1.29E00	2.86E-01	-2.449	CDKN2A,TRIP11,NQO2,NFKB1,RARG,CHEK1,TGM2,MYC,CCNA2,ALDH1L1,NCOA7,CYP1A2,ALDH1A1,NCOA2,MAPK3,RXRB,AHR,ALDH5A1,ALDH6A1,ATM,ALDH1B1,SRC,RBL2,MGST1,NQO1,ALDH8A1,BAX,ALDH9A1,CCNE1,NFIA,E2F1,IL1B,HSPB7,ATR,NFIB,NRIP1,RXRA,GSTP1,MCM7,HSPB1
217	Serotonin Degradation	1.28E00	3.11E-01	NaN	HSD17B10,ALDH1B1,UGT2B4,SULT1C4,UGT1A6,UGT2B7,UGT1A3,UGT1A4,UGT1A1,ALDH9A1,LARGE,MAOB,ALDH1L1,ALDH1A1,SULT4A1,UGT2A1,UGT2A3,SULT1A3/SULT1A4,ADH1B,GYLTL1B,SULT1B1,UGT1A7 (includes others),MAOA
218	CD40 Signaling	1.27E00	3.08E-01	4.491	MAP2K7,PIK3CA,ICAM1,PIK3C2A,NFKBIE,PIK3R1,PIK3C2G,STAT3,PIK3R4,NFKB1,MAPK12,TRAF6,IKBKB,PTPN11,PIK3CG,LTA,FGFR4,PIK3C3,MAPK3,PIK3R2,CHUK,TRAF5,ATM,TRAF1
219	Oncostatin M Signaling	1.22E00	3.53E-01	3.317	MT2A,IL6ST,EPAS1,JAK1,RRAS2,RRAS,MAPK3,HRAS,OSMR,KRAS,STAT3,JAK2
220	D-myo-inositol (1,4,5)-Trisphosphate Biosynthesis	1.21E00	3.7E-01	NaN	PLCD3,PLCB4,PIP5K1C,PIKFYVE,PLCG1,PIP5KL1,PI4K2B,PLCD4,PLCH1,PIP4K2C
221	IL-9 Signaling	1.21E00	3.33E-01	3.873	PIK3CA,JAK1,PIK3C2A,IL9R,PIK3R1,PIK3C2G,STAT3,PIK3R4,NFKB1,PTPN11,PIK3C3,FGFR4,PIK3CG,PIK3R2,ATM
222	Cellular Effects of Sildenafil (Viagra)	1.2E00	2.85E-01	NaN	CACNA1S,CAMK4,PDIA3,CACNG4,SLC4A11,ADCY4,MYL5,PDE4A,NOTUM,MYLK,MYL6B,MYH7B,PLCD3,GPR37,PDE3B,KCNQ3,ACTG2,PLCD4,ACTA1,GNAS,PDE4C,GUCY1A3,ITPR2,PRKAR2A,ADCY6,PLCG1,PLCL2,ITPR1,KCNH2,ADCY9,PLCB4,ITPR3,GUCY1A2,MYH3,PRKACA,NPPA,PRKAR1A
223	Relaxin Signaling	1.2E00	2.8E-01	NaN	RAP1B,PIK3CA,PIK3R1,PDE12,ADCY4,NFKBIE,GNA11,PDE4A,NFKB1,PIK3R4,GNB4,GNB3,PDE3B,MAPK3,PIK3C3,FGFR4,PIK3CG,PIK3R2,PDE11A,GNB1L,PDE6B,GNG12,ATM,SMPDL3A,GNG4,GNAS,PDE4C,GUCY1A3,PIK3C2A,PDE9A,PRKAR2A,ADCY6,PIK3C2G,PDE8A,GNAI3,ADCY9,PTPN11,GUCY1A2,PRKACA,GNAT2,NPR2,PRKAR1A
224	Mitochondrial L-carnitine Shuttle Pathway	1.19E00	4.12E-01	NaN	ACSL3,SLC27A2,CPT2,SLC27A1,CPT1C,ACSBG2,ACSL1
225	Telomerase Signaling	1.17E00	2.88E-01	2.887	PIK3CA,PIK3R1,PPP2R5B,HRAS,PPP2R3B,KRAS,PIK3R4,MYC,ETS2,HDAC11,FGFR4,PIK3CG,PIK3C3,MAPK3,HDAC7,PPM1L,PPP2R2C,PIK3R2,EGFR,ATM,ETS1,PIK3C2A,RRAS,PIK3C2G,HDAC5,ELF1,PPP2R1A,RRAS2,PTPN11,PPP2R2B,E2F1,TPP1
226	CDP-diacylglycerol Biosynthesis I	1.16E00	3.75E-01	NaN	AGPAT4,TAMM41,ABHD5,LPCAT3,LPCAT4,GPAT2,TAZ,LPGAT1,MBOAT7
227	Ubiquinol-10 Biosynthesis (Eukaryotic)	1.15E00	4.29E-01	NaN	CYP7B1,MICAL1,MICAL2,COQ2,CYP4F11,BCKDHB
228	G Beta Gamma Signaling	1.14E00	2.95E-01	4.899	GNA11,HRAS,KRAS,GNB4,GNB3,MAPK3,PIK3CG,PRKCE,GNB1L,PRKD1,GNG12,EGFR,GNG4,SRC,PRKCQ,GNAS,RRAS,PRKAR2A,PLCG1,GNAI3,RRAS2,PRKCD,PRKACA,GNAT2,PRKCB,PRKAR1A
229	Chronic Myeloid Leukemia Signaling	1.13E00	2.88E-01	NaN	CDKN2A,PIK3CA,PIK3R1,HRAS,KRAS,CRK,NFKB1,PIK3R4,CTBP1,MYC,IKBKB,PIK3CG,FGFR4,HDAC11,PIK3C3,MAPK3,HDAC7,CHUK,PIK3R2,E2F2,ATM,RBL2,PIK3C2A,RRAS,PIK3C2G,HDAC5,BCL2L1,RRAS2,PTPN11,E2F1
230	Endoplasmic Reticulum Stress Pathway	1.11E00	3.81E-01	NaN	CALR,CASP12,XBP1,DNAJC3,ATF6,MAP3K5,EIF2S1,CASP7
231	Tetrahydrofolate Salvage from 5,10-methenyltetrahydrofolate	1.11E00	6E-01	NaN	MTHFD1,MTHFD2L,GART
232	Lysine Degradation II	1.11E00	6E-01	NaN	AASDH,AADAT,AASS
233	Tyrosine Degradation I	1.11E00	6E-01	NaN	GSTZ1,TAT,FAH
234	Folate Polyglutamylation	1.11E00	6E-01	NaN	SHMT1,MTHFD1,SHMT2
235	Netrin Signaling	1.11E00	3.33E-01	NaN	NCK2,NFATC3,ABLIM3,CHP1,PRKACA,PRKAR2A,NCK1,NFATC4,ABLIM1,RAC3,PPP3CA,NTN1,PRKAR1A
236	Estrogen Biosynthesis	1.11E00	3.33E-01	NaN	HSD17B10,HSD17B3,CYP2C18,HSD17B11,CYP2C9,CYP2C19,CYP1A2,CYP2J2,CYP2A6 (includes others),CYP2B6,HSD17B4,CYP51A1,CYP2C8
237	Estrogen-Dependent Breast Cancer Signaling	1.11E00	2.99E-01	4.359	HSD17B10,SRC,HSD17B3,PIK3CA,PIK3C2A,RRAS,PIK3R1,PIK3C2G,HSD17B11,HRAS,KRAS,NFKB1,PIK3R4,RRAS2,PTPN11,PIK3CG,FGFR4,PIK3C3,MAPK3,PIK3R2,HSD17B4,EGFR,ATM
238	IL-17A Signaling in Airway Cells	1.11E00	2.99E-01	3.962	PIK3CA,JAK1,PIK3C2A,NFKBIE,PIK3R1,PIK3C2G,JAK2,STAT3,PIK3R4,NFKB1,IL17RA,MAPK12,PTEN,TRAF6,IKBKB,PTPN11,PIK3CG,FGFR4,PIK3C3,MAPK3,PIK3R2,CHUK,ATM
239	Inositol Pyrophosphates Biosynthesis	1.09E00	5E-01	NaN	IPMK,IPPK,IP6K2,PPIP5K2
240	PPAR Signaling	1.09E00	2.9E-01	-3.657	PDGFA,IL1RL1,NFKBIE,HRAS,KRAS,NFKB1,PDGFC,IKBKB,IL1RL2,MAPK3,CHUK,IL1RAP,CITED2,PDGFRB,IL1RAPL2,RRAS,PPARD,TNFRSF1A,TRAF6,RRAS2,IL1RN,NCOA1,IL1B,NRIP1,INSR,PDGFD,RXRA
241	Role of p14/p19ARF in Tumor Suppression	1.08E00	3.26E-01	-3.051	CDKN2A,PIK3CA,PTPN11,PIK3C2A,NPM3,PIK3C3,PIK3CG,FGFR4,PIK3R1,E2F1,PIK3C2G,PIK3R2,PIK3R4,ATM
242	G Protein Signaling Mediated by Tubby	1.08E00	3.44E-01	NaN	GNG4,GNB4,LCK,PLCB4,GNAS,GNB3,PLCG1,JAK2,INSR,GNB1L,GNG12
243	Role of Pattern Recognition Receptors in Recognition of Bacteria and Viruses	1.08E00	2.77E-01	5.145	PIK3CA,PIK3R1,CNTF,TLR8,C1QB,IRF3,EIF2S1,NFKB1,PIK3R4,IFIH1,MBL2,MAPK3,FGFR4,PIK3CG,PIK3C3,TLR1,PRKCE,PIK3R2,PRKD1,NLRC4,ATM,PRKCQ,C3,PIK3C2A,IL10,PIK3C2G,MAPK12,C5,TRAF6,TLR2,TLR4,PTPN11,PRKCD,LTA,TLR6,IL1B,IL11,PRKCB
244	Paxillin Signaling	1.08E00	2.83E-01	5.099	PIK3CA,PIK3R1,HRAS,KRAS,CRK,NCK1,ITGA10,PIK3R4,ITGB3,NCK2,ITGAE,ITGA9,PIK3CG,FGFR4,PIK3C3,PIK3R2,ITGB4,ACTG2,ACTA1,ATM,ITGA4,SRC,PAK4,PXN,PIK3C2A,RRAS,ACTN2,PIK3C2G,MAPK12,RRAS2,PTPN11,ITGA1
245	D-myo-inositol (1,4,5,6)-Tetrakisphosphate Biosynthesis	1.08E00	2.79E-01	NaN	DUSP8,PPP1R12C,PTPN23,MTMR9,PPP1R1A,EPHX2,NUDT12,PPP2R5B,NT5C,STYX,PPM1K,PXYLP1,PTPRF,SACM1L,PTEN,PTPRC,MTMR6,CDC25B,IPMK,PTPRJ,PDCD1,ILKAP,PALD1,RNGTT,PPP3CA,PTPN7,CDC25C,PPP1R1B,PP2D1,PGAM4,PLPP6,PTPN11,SSH3,CILP,DUSP16,PPFIA4
246	D-myo-inositol (3,4,5,6)-tetrakisphosphate Biosynthesis	1.08E00	2.79E-01	NaN	DUSP8,PPP1R12C,PTPN23,MTMR9,PPP1R1A,EPHX2,NUDT12,PPP2R5B,NT5C,STYX,PPM1K,PXYLP1,PTPRF,SACM1L,PTEN,PTPRC,MTMR6,CDC25B,IPMK,PTPRJ,PDCD1,ILKAP,PALD1,RNGTT,PPP3CA,PTPN7,CDC25C,PPP1R1B,PP2D1,PGAM4,PLPP6,PTPN11,SSH3,CILP,DUSP16,PPFIA4
247	Glioma Invasiveness Signaling	1.06E00	3E-01	4.583	PIK3CA,PIK3C2A,RRAS,PIK3R1,RHOT2,PIK3C2G,HRAS,KRAS,MMP2,PIK3R4,RHOH,ITGB3,PLG,RRAS2,PTPN11,PIK3C3,PIK3CG,FGFR4,MAPK3,PIK3R2,ATM
248	Integrin Signaling	1.06E00	2.65E-01	6.456	PIK3R1,MYL5,PIKFYVE,HRAS,KRAS,NCK1,PIK3R4,ITGB3,PTEN,NCK2,ITGAE,ITGA9,PIK3CG,FGFR4,MAPK3,GRB7,ACTG2,ITGB4,TSPAN4,ACTA1,ATM,ITGA4,TSPAN5,RRAS,TNK2,GSN,RAC3,ARHGAP5,PTPN11,ARF3,ITGA1,CAPN7,CAPN3,RAP1B,PIK3CA,RHOT2,MYLK3,CRK,MYLK,ITGA10,RHOH,PIK3C3,PFN4,ILKAP,PIK3R2,CAPN10,SRC,PAK4,PXN,PIK3C2A,ACTN2,PIK3C2G,PLCG1,GIT1,ROCK1,RRAS2,CAPN9,ARPC4
249	D-myo-inositol (1,4,5)-trisphosphate Degradation	1.06E00	3.89E-01	NaN	IMPAD1,INPP5J,INPP5F,INPP5E,SEC16A,INPPL1,INPP5D
250	Bupropion Degradation	1.06E00	3.6E-01	NaN	CYP1A2,CYP2C18,CYP2C9,CYP2A6 (includes others),CYP2J2,CYP2B6,CYP51A1,CYP2C8,CYP2C19
251	Protein Kinase A Signaling	1.06E00	2.54E-01	2.138	DUSP8,PHKG2,ADCY4,MYL5,AKAP9,GSK3A,NTN1,PTPRC,GNB4,DUSP12,PRKD1,PTCH2,GNG12,PDE6B,KDELR1,PRKCQ,PPP1R1B,PLCL2,ITPR1,PTPN3,TCF3,PDE8A,HIST1H1A,AKAP13,PTPRB,ITPR3,PRKACA,ANAPC2,RAP1B,AKAP12,FLNB,PDIA3,PPP1R3C,NOTUM,MYLK3,PTPRJ,PDE3B,PRKCE,GNB1L,PTPRT,PPP3CA,CAMK2B,GNG4,PTPN7,PTPRK,ADCY6,PLCG1,GNAI3,HIST1H1E,IHH,CDC27,PRKCB,PTPN23,NFATC3,PDE12,MYL6B,PTEN,PLCD3,GNB3,MAPK3,PDE11A,SMPDL3A,ITPR2,GYS2,ANA…
252	VDR/RXR Activation	1.05E00	2.95E-01	2.449	SERPINB1,BGLAP,PRKCQ,CCNC,IL1RL1,PPARD,PDGFA,HR,THBD,GTF2B,NCOA2,FOXO1,PRKCD,MXD1,NCOA1,CD14,PRKCE,SEMA3B,CYP27B1,RXRB,RXRA,PRKD1,PRKCB
253	IGF-1 Signaling	1.04E00	2.83E-01	3.528	PIK3CA,JAK1,PIK3R1,SOCS6,HRAS,KRAS,JAK2,PIK3R4,MAPK3,PIK3C3,FGFR4,PIK3CG,FOXO3,PIK3R2,ATM,RPS6KB1,NEDD4,PXN,PIK3C2A,RRAS,PRKAR2A,PIK3C2G,SOCS4,STAT3,NOV,RRAS2,PTPN11,FOXO1,PRKACA,PRKAR1A
254	Thyroid Cancer Signaling	1.03E00	3.25E-01	NaN	GDNF,RRAS,HRAS,KRAS,TCF7L1,TCF3,MYC,RRAS2,MAPK3,LEF1,RXRB,RET,RXRA
255	iNOS Signaling	1.01E00	3.18E-01	NaN	JAK1,CAMK4,NFKBIE,IFNGR1,IRAK3,JAK2,MAPK12,NFKB1,TRAF6,TLR4,IKBKB,CD14,LBP,CHUK
256	Melatonin Signaling	1.01E00	2.96E-01	4.146	MAP2K7,CAMK4,PRKCQ,PDIA3,PRKAR2A,NOTUM,PLCG1,PLCL2,PLCD3,GNAI3,PLCB4,PRKCD,MAPK3,GNRH1,PRKACA,PRKCE,PLCD4,PRKD1,PRKAR1A,CAMK2B,PRKCB
257	Role of JAK1 and JAK3 in γc Cytokine Signaling	1.01E00	2.96E-01	NaN	BLNK,PIK3CA,JAK1,PIK3C2A,RRAS,IL9R,PIK3R1,PIK3C2G,HRAS,KRAS,JAK2,STAT3,PIK3R4,RRAS2,PTPN11,PIK3CG,FGFR4,PIK3C3,MAPK3,PIK3R2,ATM
258	Human Embryonic Stem Cell Pluripotency	1.01E00	2.73E-01	NaN	FZD10,PIK3CA,BMP4,WNT10B,PDGFA,PIK3R1,BMP3,GSK3A,PIK3R4,PDGFC,WNT2,FGFR4,PIK3CG,PIK3C3,SMO,PIK3R2,SMAD1,BMP1,PDGFRB,ATM,GNAS,PIK3C2A,DVL1,WNT2B,PIK3C2G,TCF7L1,TCF3,BMP10,APC,FOXO1,WNT10A,PTPN11,LEF1,FZD5,BMP7,PDGFD,BMP6,POU5F1,SALL4
259	Signaling by Rho Family GTPases	9.74E-01	2.59E-01	6.532	DIAPH3,PIK3R1,MYL5,PIKFYVE,MYL6B,ARHGEF1,PIK3R4,SLC9A1,CLIP1,STMN1,GNB4,MAP3K10,GNB3,PIK3CG,FGFR4,MAPK3,CYBB,ACTG2,CDH16,CDH13,ACTA1,GNG12,ATM,ITGA4,NOX4,ARHGEF15,RDX,WASF1,ARHGEF17,MAPK12,PKN1,MAP3K12,PTPN11,PIP5K1C,GNAT2,ARHGEF18,PARD3,PIP4K2C,PIK3CA,PPP1R12C,GNA11,RHOT2,MYLK,IQGAP1,NFKB1,RHOH,ARHGEF19,CDH3,PIK3C3,PIP5KL1,PIK3R2,GNB1L,GNG4,MAP2K7,PAK4,NEDD4,ARHGEF12,GNAS,PIK3C2A,PIK3C2G,CDH19,R…
260	Cleavage and Polyadenylation of Pre-mRNA	9.64E-01	4.17E-01	NaN	CPSF2,NUDT21,PABPN1,CPSF1,CPSF4
261	IL-10 Signaling	9.62E-01	2.94E-01	NaN	CCR1,JAK1,IL1RAPL2,IL1RL1,IL10,NFKBIE,BLVRB,STAT3,NFKB1,FCGR2B,MAPK12,TRAF6,IKBKB,IL1RL2,IL1RN,CD14,IL1B,LBP,CHUK,IL1RAP
262	Mechanisms of Viral Exit from Host Cells	9.61E-01	3.17E-01	NaN	SH3GL1,CHMP4A,NEDD4,PRKCQ,CHMP2B,VPS28,PRKCD,PRKCE,ACTG2,SH3GLB2,PRKD1,ACTA1,PRKCB
263	Dendritic Cell Maturation	9.43E-01	2.63E-01	6.564	B2M,PIK3CA,ICAM1,HLA-A,PDIA3,PIK3R1,NFKBIE,NOTUM,IGHG1,JAK2,NFKB1,PIK3R4,FCGR2B,COL1A2,PLCD3,IKBKB,IL1RL2,DDR2,MAPK3,PIK3C3,PIK3CG,FGFR4,LY75,CHUK,PIK3R2,COL11A2,IL23A,PLCD4,FCGR3A/FCGR3B,ATM,PIK3C2A,IL10,TNFRSF1A,COL2A1,PIK3C2G,PLCG1,PLCL2,MAPK12,TLR2,TRAF6,TLR4,COL1A1,PLCB4,PTPN11,IL1RN,ZBTB12,LTA,FSCN1,IL1B,IFNAR1
264	Sertoli Cell-Sertoli Cell Junction Signaling	9.32E-01	2.64E-01	NaN	SPTBN1,EPN3,CLDN15,TGFBR3,NECTIN3,HRAS,KRAS,SPTA1,GSK3A,MAP3K5,PTEN,MPP6,MAP3K10,CTNNA2,TJAP1,AGGF1,SORBS1,MAPK3,SPTB,NECTIN1,TUBB4A,TUBA1C,ACTG2,RAB8B,ACTA1,MAP3K2,ITGA4,SPTBN2,SRC,MAP2K7,TJP2,GUCY1A3,RRAS,TNFRSF1A,ACTN2,PRKAR2A,MAPK12,PLS1,MAP3K12,EPB41,RRAS2,CLDN12,GUCY1A2,PRKACA,CLINT1,A2M,PRKAR1A
265	Wnt/Ca+ pathway	9.23E-01	2.98E-01	4.123	FZD10,NFATC3,PDIA3,DVL1,NOTUM,PLCG1,PLCL2,NFATC4,NFKB1,PLCD3,DVL2,PLCB4,SMO,DVL3,FZD5,PLCD4,PPP3CA
266	TWEAK Signaling	9.22E-01	3.24E-01	1.508	IKBKB,RIPK1,TNFSF12,NFKBIE,TNFRSF25,CYCS,CHUK,NFKB1,CASP7,XIAP,TRAF1
267	Dopamine Receptor Signaling	9.08E-01	2.86E-01	2.530	GCH1,PPP1R1B,DDC,ADCY4,PPP1R3C,PPP2R5B,ADCY6,PRKAR2A,PPP2R3B,DRD5,SLC18A2,ADCY9,MAOB,PPP2R1A,PPP2R2B,PPM1L,PRKACA,PPP2R2C,DRD4,PRKAR1A,MAOA,CALY
268	Phospholipase C Signaling	9.07E-01	2.57E-01	6.245	PLD2,NFATC3,ADCY4,MYL5,HRAS,MYL6B,ARHGEF1,KRAS,GNB4,LCK,GNB3,MAPK3,HDAC11,HDAC7,GNG12,PRKD1,PLA2G12A,ITGA4,PRKCQ,ITPR2,RRAS,ARHGEF15,ARHGEF17,RAPGEF3,ITPR1,HDAC5,PLA2G6,ADCY9,PRKCD,ITPR3,ZAP70,ARHGEF18,RAP1B,BLNK,CAMK4,RHOT2,IGHG1,NFKB1,FCGR2B,RHOH,TGM2,ARHGEF19,GPLD1,PRKCE,GNB1L,PPP3CA,GNG4,SRC,ARHGEF12,GNAS,CHP1,MEF2A,ADCY6,PLCG1,NFATC4,PLD6,PLCB4,RRAS2,MEF2D,LYN,PRKCB
269	FLT3 Signaling in Hematopoietic Progenitor Cells	9.07E-01	2.82E-01	4.491	RPS6KB1,PIK3CA,PIK3C2A,RRAS,PIK3R1,FLT3,PIK3C2G,HRAS,KRAS,STAT3,PIK3R4,MAPK12,INPP5D,MTOR,RPS6KA6,RRAS2,PTPN11,FLT3LG,PIK3CG,FGFR4,PIK3C3,MAPK3,PIK3R2,ATM
270	April Mediated Signaling	9.06E-01	3.16E-01	2.887	TRAF6,IKBKB,MAP2K7,NFATC3,NFKBIE,TNFRSF13B,NFATC4,TRAF5,CHUK,MAPK12,NFKB1,TRAF1
271	Mismatch Repair in Eukaryotes	8.95E-01	3.75E-01	NaN	MSH3,MSH6,SLC19A1,RFC1,POLD1,MLH1
272	L-carnitine Biosynthesis	8.93E-01	6.67E-01	NaN	BBOX1,ALDH9A1
273	Glutathione Biosynthesis	8.93E-01	6.67E-01	NaN	GCLC,GCLM
274	Biotin-carboxyl Carrier Protein Assembly	8.93E-01	6.67E-01	NaN	ACACB,HLCS
275	1D-myo-inositol Hexakisphosphate Biosynthesis V (from Ins(1,3,4)P3)	8.93E-01	6.67E-01	NaN	IPMK,IPPK
276	L-serine Degradation	8.93E-01	6.67E-01	NaN	SDS,SDSL
277	ILK Signaling	8.89E-01	2.6E-01	3.938	FLNB,PIK3CA,PIK3R1,RHOT2,PPP2R5B,MUC1,MYL5,VEGFB,PPP2R3B,MYL6B,GSK3A,HIF1A,NFKB1,PIK3R4,RHOH,PDGFC,MYH7B,ITGB3,PTEN,MYC,NCK2,MTOR,PIK3C3,PIK3CG,FGFR4,MAPK3,PPM1L,ILKAP,PPP2R2C,PIK3R2,ITGB4,ACTG2,TMSB10/TMSB4X,ACTA1,DSP,TESK1,ATM,PXN,FBLIM1,LIMS2,PIK3C2A,TNFRSF1A,ACTN2,FERMT2,PIK3C2G,MAPK12,PPP2R1A,PTPN11,PPP2R2B,MYH3,LEF1
278	PKCθ Signaling in T Lymphocytes	8.89E-01	2.69E-01	5.916	PIK3CA,NFATC3,PIK3R1,NFKBIE,HRAS,KRAS,MAP3K5,NFKB1,PIK3R4,MAP3K10,IKBKB,CD28,LCK,MAPK3,FGFR4,PIK3CG,PIK3C3,CHUK,PIK3R2,PPP3CA,CAMK2B,ATM,MAP3K2,PRKCQ,PIK3C2A,RRAS,CHP1,PIK3C2G,PLCG1,NFATC4,RAC3,MAP3K12,RRAS2,PTPN11,ZAP70
279	Acetone Degradation I (to Methylglyoxal)	8.85E-01	3.33E-01	NaN	CYP1A2,CYP2C18,CYP2C9,CYP2A6 (includes others),CYP2J2,CYP2B6,CYP51A1,CYP2C8,CYP2C19
280	Urea Cycle	8.84E-01	5E-01	NaN	OTC,ASL,ARG1
281	Selenocysteine Biosynthesis II (Archaea and Eukaryotes)	8.84E-01	5E-01	NaN	SEPHS2,SARS,SEPSECS
282	Glycogen Biosynthesis II (from UDP-D-Glucose)	8.84E-01	5E-01	NaN	UGP2,GBE1,GYS2
283	NAD Biosynthesis III	8.84E-01	5E-01	NaN	NMNAT1,NMNAT2,NAMPT
284	Natural Killer Cell Signaling	8.83E-01	2.7E-01	NaN	PIK3CA,PIK3R1,HRAS,INPPL1,KRAS,NCK1,PIK3R4,LCK,PIK3C3,PIK3CG,FGFR4,MAPK3,PRKCE,PIK3R2,KIR2DL4,PRKD1,FCGR3A/FCGR3B,ATM,PAK4,PRKCQ,PIK3C2A,RRAS,PIK3C2G,PLCG1,RAC3,INPP5D,RRAS2,PTPN11,INPP5J,INPP5F,PRKCD,ZAP70,PRKCB
285	Superpathway of Methionine Degradation	8.65E-01	3.23E-01	NaN	CBS/CBSL,AHCYL1,PCCA,MAT1A,PRMT5,DLD,GOT1,PCCB,CTH,MUT
286	Myc Mediated Apoptosis Signaling	8.63E-01	2.86E-01	NaN	CDKN2A,PIK3CA,PIK3C2A,RRAS,PIK3R1,PIK3C2G,HRAS,KRAS,BAX,PIK3R4,MAPK12,MYC,RRAS2,PTPN11,PIK3C3,PIK3CG,FGFR4,CYCS,PIK3R2,ATM
287	Cardiac β-adrenergic Signaling	8.58E-01	2.67E-01	2.502	AKAP12,CACNA1S,PPP1R1A,PDE12,ADCY4,PPP1R3C,AKAP9,PPP2R5B,PDE4A,PPP2R3B,ATP2A1,GNB4,GNB3,PDE3B,PPM1L,PPP2R2C,PDE11A,GNB1L,PDE6B,GNG12,GNG4,SMPDL3A,GNAS,PDE4C,PDE9A,ADCY6,PRKAR2A,ATP2A3,PDE8A,ADCY9,AKAP13,PPP2R1A,PPP2R2B,PRKACA,SLC8A1,PRKAR1A
288	Purine Nucleotides Degradation II (Aerobic)	8.54E-01	3.5E-01	NaN	GDA,XDH,NT5M,ADA,NT5C,NT5C1B,AOX1
289	Fc Epsilon RI Signaling	8.44E-01	2.69E-01	4.243	PIK3CA,PIK3R1,HRAS,INPPL1,KRAS,PIK3R4,MAPK3,PIK3C3,FGFR4,PIK3CG,PRKCE,PIK3R2,PRKD1,ATM,PLA2G12A,MAP2K7,PRKCQ,PIK3C2A,RRAS,PIK3C2G,PLCG1,MAPK12,RAC3,INPP5D,PLA2G6,RRAS2,PTPN11,INPP5J,INPP5F,PRKCD,LYN,PRKCB
290	Corticotropin Releasing Hormone Signaling	8.37E-01	2.7E-01	4.811	RAP1B,CRHR2,CAMK4,ADCY4,MAPK3,UCN,SMO,PRKCE,PTCH2,PRKD1,GNAS,PRKCQ,GUCY1A3,ITPR2,PRKAR2A,ADCY6,MEF2A,PLCG1,ITPR1,MAPK12,GNAI3,ADCY9,MEF2D,PRKCD,ITPR3,GUCY1A2,PRKACA,NPR2,PRKCB,PRKAR1A
291	Fatty Acid Activation	8.37E-01	3.85E-01	NaN	ACSL3,SLC27A2,SLC27A1,ACSBG2,ACSL1
292	Choline Biosynthesis III	8.37E-01	3.85E-01	NaN	PLD2,CEPT1,GPLD1,PLD6,PCYT1A
293	Glycogen Degradation III	8.37E-01	3.85E-01	NaN	PGM1,PYGL,MGAM,AGL,PGM2
294	Germ Cell-Sertoli Cell Junction Signaling	8.34E-01	2.6E-01	NaN	EPN3,PIK3CA,PIK3R1,RHOT2,NECTIN3,HRAS,KRAS,MAP3K5,PIK3R4,IQGAP1,RHOH,MAP3K10,CTNNA2,AGGF1,SORBS1,MAPK3,PIK3C3,FGFR4,PIK3CG,TUBB4A,TUBA1C,ACTG2,PIK3R2,RAB8B,ACTA1,MAP3K2,ATM,SRC,PXN,PAK4,MAP2K7,PIK3C2A,RRAS,TNFRSF1A,ACTN2,PIK3C2G,MAPK12,GSN,RAC3,PLS1,MAP3K12,RRAS2,PTPN11,CLINT1,A2M
295	CDK5 Signaling	8.29E-01	2.73E-01	3.272	LAMA5,GNAS,MAPK4,PPP1R1B,RRAS,PPP1R3C,MAPK15,ADCY4,PPP2R5B,ADCY6,PRKAR2A,DRD5,PPP2R3B,HRAS,KRAS,MAPK12,CDK5R1,ADCY9,PPP2R1A,RRAS2,MAPK3,PPP2R2B,PPM1L,PRKACA,PPP2R2C,MAPK7,PRKAR1A
296	Tumoricidal Function of Hepatic Natural Killer Cells	8.26E-01	3.33E-01	NaN	ENDOG,M6PR,ICAM1,CYCS,BAX,LYVE1,CASP7,AIFM1
297	Amyloid Processing	8.22E-01	2.94E-01	2.449	CSNK1A1,CSNK1D,PRKAR2A,NCSTN,MAPK12,CDK5R1,CSNK1E,MAPK3,PRKACA,PRKCE,CAPN9,CAPN7,CAPN10,PRKAR1A,CAPN3
298	Bladder Cancer Signaling	8.21E-01	2.76E-01	NaN	CDKN2A,RRAS,MMP16,MMP14,FGF8,HRAS,VEGFB,MMP2,KRAS,PDGFC,FGF13,FGF17,MYC,MMP23B,FGF10,RRAS2,MAPK3,E2F1,FGF20,FGF11,MMP11,FGF3,RASSF1,EGFR
299	Estrogen Receptor Signaling	8.17E-01	2.66E-01	NaN	MED13,CCNC,HRAS,KRAS,POLR2B,GTF2A1,TAF13,NR3C1,CTBP1,GTF2B,KAT2B,PCK2,NCOA2,MED15,MAPK3,TAF2,GTF2H3,MED18,PRKDC,SRC,PELP1,CCNH,TAF6,RRAS,POLR2H,HNRNPD,PCK1,MED12,RRAS2,H3F3A/H3F3B,NCOA1,MED13L,NRIP1,MED24
300	iCOS-iCOSL Signaling in T Helper Cells	8.09E-01	2.67E-01	4.536	PIK3CA,CAMK4,NFATC3,PIK3R1,NFKBIE,NFKB1,PIK3R4,PTEN,PTPRC,IKBKB,CD28,LCK,FGFR4,PIK3CG,PIK3C3,CHUK,PIK3R2,PPP3CA,CAMK2B,ATM,PRKCQ,PIK3C2A,ITPR2,CHP1,PIK3C2G,PLCG1,ITPR1,NFATC4,INPP5D,PTPN11,ZAP70,ITPR3
301	phagosome maturation	8.09E-01	2.67E-01	NaN	B2M,VPS39,RAB5C,VPS28,HLA-A,TCIRG1,PIKFYVE,ATP6AP1,NSF,RAB5A,ATP6AP1L,PIK3C3,CYBB,TUBB4A,TUBA1C,BET1L,NAPB,M6PR,CALR,NOX4,CANX,ATP6V1A,GPAA1,SNAP25,DYNC1H1,LAMP2,ATP6V1F,ZBTB12,ATP6V0A2,STX16,ATP6V1B1,EEA1
302	mTOR Signaling	8.07E-01	2.56E-01	3.703	ULK1,PIK3CA,PLD2,PIK3R1,RHOT2,PPP2R5B,FKBP1A,VEGFB,PPP2R3B,HRAS,KRAS,HIF1A,EIF4G1,PIK3R4,RHOH,PDGFC,RPS7,MTOR,PIK3C3,MAPK3,FGFR4,PIK3CG,GPLD1,PPM1L,TSC2,EIF3A,PRKAA1,PRKCE,PPP2R2C,PIK3R2,GNB1L,PRKD1,ATM,RPS19,RPS6KB1,PRKCQ,PIK3C2A,RRAS,PIK3C2G,EIF3J,PLD6,EIF3M,DGKZ,RPS6KA6,PPP2R1A,RRAS2,PTPN11,PRKCD,PPP2R2B,INSR,PRKCB
303	γ-linolenate Biosynthesis II (Animals)	7.93E-01	3.53E-01	NaN	ACSL3,SLC27A2,SLC27A1,CYB5A,ACSBG2,ACSL1
304	Adenosine Nucleotides Degradation II	7.93E-01	3.53E-01	NaN	XDH,NT5M,ADA,NT5C,NT5C1B,AOX1
305	HMGB1 Signaling	7.88E-01	2.63E-01	5.831	PIK3CA,ICAM1,AGER,PIK3R1,CNTF,RHOT2,HRAS,KRAS,NFKB1,PIK3R4,RHOH,KAT2B,MAPK3,FGFR4,PIK3CG,PIK3C3,PIK3R2,KAT2A,ATM,VCAM1,MAP2K7,PIK3C2A,HAT1,TNFRSF1A,RRAS,PIK3C2G,IFNGR1,MAPK12,TLR4,RRAS2,PTPN11,KAT6A,LTA,IL1B,IL11
306	B Cell Activating Factor Signaling	7.78E-01	3E-01	3.317	TRAF6,IKBKB,MAP2K7,NFATC3,NFKBIE,TNFRSF13B,NFATC4,TRAF5,CHUK,MAPK12,NFKB1,TRAF1
307	Calcium Transport I	7.78E-01	4E-01	NaN	ATP2B1,ATP2A3,ATP2B4,ATP2A1
308	IL-12 Signaling and Production in Macrophages	7.71E-01	2.6E-01	NaN	PIK3CA,LPA,APOB,APOF,PIK3R1,NFKB1,PIK3R4,IKBKB,PON1,FGFR4,PIK3C3,MAPK3,PIK3CG,PRKCE,SERPINA1,CHUK,PIK3R2,IL23A,PRKD1,ATM,PRKCQ,PIK3C2A,IL10,PIK3C2G,IFNGR1,MAPK12,SAA4,TLR2,TRAF6,TLR4,ORM1,PTPN11,PRKCD,NCOA1,ORM2,RXRA,CLU,PRKCB
309	Pyridoxal 5'-phosphate Salvage Pathway	7.69E-01	2.81E-01	NaN	CDK18,DMPK,PRKCQ,SGK1,CSNK1A1,CSNK1D,PLK1,TTK,CDK1,PKN1,PNPO,PRKCD,MAPK3,PRKAA1,PRKCE,MAPK7,HIPK1,NEK2
310	IL-2 Signaling	7.69E-01	2.81E-01	4.243	PIK3CA,JAK1,PIK3C2A,RRAS,PIK3R1,PIK3C2G,HRAS,KRAS,PIK3R4,LCK,RRAS2,PTPN11,PIK3C3,PIK3CG,FGFR4,MAPK3,PIK3R2,ATM
311	Cholecystokinin/Gastrin-mediated Signaling	7.54E-01	2.67E-01	NaN	RHOT2,HRAS,KRAS,RHOH,MAPK3,PRKCE,SST,PRKD1,EGFR,SRC,PXN,PRKCQ,RRAS,ITPR2,MEF2A,ITPR1,MAPK12,ROCK1,PLCB4,RRAS2,IL1RN,MEF2D,PRKCD,ITPR3,IL1B,MAPK7,PRKCB
312	Role of JAK family kinases in IL-6-type Cytokine Signaling	7.48E-01	3.2E-01	NaN	IL6ST,JAK1,PTPN11,MAPK3,OSMR,STAT3,JAK2,MAPK12
313	Salvage Pathways of Pyrimidine Ribonucleotides	7.46E-01	2.69E-01	NaN	CDK18,DMPK,PRKCQ,AK8,SGK1,CSNK1D,CSNK1A1,PLK1,PCK1,TTK,PKN1,CDK1,NME3,APOBEC3F,UPP2,APOBEC3H,PRKCD,MAPK3,PRKAA1,PRKCE,CMPK1,MAPK7,NEK2,HIPK1,UCKL1
314	IL-17 Signaling	7.39E-01	2.71E-01	NaN	PIK3CA,JAK1,PIK3C2A,RRAS,PIK3R1,PIK3C2G,HRAS,KRAS,JAK2,MAPK12,PIK3R4,NFKB1,IL17RA,TRAF6,RRAS2,PTPN11,PIK3C3,PIK3CG,FGFR4,MAPK3,CRP,PIK3R2,ATM
315	DNA Double-Strand Break Repair by Homologous Recombination	7.29E-01	3.57E-01	NaN	LIG1,RAD52,RAD50,ATM,NBN
316	Urate Biosynthesis/Inosine 5'-phosphate Degradation	7.29E-01	3.57E-01	NaN	XDH,NT5M,NT5C,NT5C1B,AOX1
317	Phenylalanine Degradation IV (Mammalian, via Side Chain)	7.29E-01	3.57E-01	NaN	AASDH,MAOB,SLC27A2,GOT1,MAOA
318	Colanic Acid Building Blocks Biosynthesis	7.29E-01	3.57E-01	NaN	UGDH,GALK2,UGP2,GALT,PMM2
319	tRNA Splicing	7.24E-01	2.97E-01	NaN	PDE8A,SMPDL3A,PDE4C,PDE3B,PDE9A,PDE12,TSEN54,PDE4A,TRPT1,PDE11A,PDE6B
320	RhoGDI Signaling	7.18E-01	2.54E-01	-5.000	GDI1,PPP1R12C,RHOT2,MYL5,GNA11,PIKFYVE,ARHGEF1,MYL6B,RHOH,ARHGEF19,GNB4,GNB3,CDH3,PIP5KL1,ACTG2,CDH16,GNB1L,CDH13,ACTA1,GNG12,ITGA4,GNG4,SRC,PAK4,GNAS,ARHGEF12,ARHGEF15,ARHGAP4,RDX,GDI2,ARHGEF17,WASF1,CDH19,ARHGAP5,ROCK1,GNAI3,DGKZ,ARHGAP9,PIP5K1C,GNAT2,ARHGEF18,ARHGAP1,PIP4K2C,ARPC4
321	NAD Biosynthesis from 2-amino-3-carboxymuconate Semialdehyde	7.17E-01	4.29E-01	NaN	NADSYN1,NMNAT1,NMNAT2
322	Acetyl-CoA Biosynthesis I (Pyruvate Dehydrogenase Complex)	7.17E-01	4.29E-01	NaN	DLAT,DLD,DBT
323	ERK/MAPK Signaling	7.01E-01	2.51E-01	4.808	PIK3R1,PPP2R5B,PPP2R3B,HRAS,KRAS,PIK3R4,MYC,ETS2,PIK3CG,FGFR4,MAPK3,PPM1L,ATM,ITGA4,PLA2G12A,ETS1,RRAS,VRK2,RAPGEF3,STAT3,RAC3,ELF1,PLA2G6,PPP2R1A,H3F3A/H3F3B,PTPN11,PRKCD,PPP2R2B,PRKACA,HSPB7,HSPB1,RAP1B,PIK3CA,PPP1R3C,CRK,KSR1,PIK3C3,PRKCE,PPP2R2C,PIK3R2,SRC,PAK4,PXN,PIK3C2A,PIK3C2G,PRKAR2A,PLCG1,RRAS2,PRKAR1A,PRKCB
324	Phospholipases	6.78E-01	2.74E-01	NaN	PLA2G16,PNPLA8,PLD2,PDIA3,NOTUM,PLCG1,PLD6,PLCL2,PLCH1,PLBD1,PLCD3,PLA2G6,PLCB4,GPLD1,LIPG,PLCD4,PLA2G12A
325	IL-1 Signaling	6.7E-01	2.64E-01	4.359	GNG4,MAP2K7,GNAS,NFKBIE,ADCY4,GNA11,ADCY6,PRKAR2A,IRAK3,NFKB1,MAPK12,TRAF6,GNAI3,IKBKB,ADCY9,GNB4,GNB3,PRKACA,GNAT2,CHUK,GNB1L,IL1RAP,GNG12,PRKAR1A
326	Dermatan Sulfate Biosynthesis (Late Stages)	6.68E-01	2.83E-01	NaN	NDST3,CHST1,SULT1C4,SULT4A1,SULT1A3/SULT1A4,HS6ST2,CHST10,CHST12,CHST14,NDST1,HS3ST5,SULT1B1,DSE
327	Glycogen Degradation II	6.62E-01	3.64E-01	NaN	PGM1,PYGL,AGL,PGM2
328	Pentose Phosphate Pathway (Oxidative Branch)	6.6E-01	5E-01	NaN	G6PD,H6PD
329	Heme Degradation	6.6E-01	5E-01	NaN	BLVRB,HMOX2
330	PRPP Biosynthesis I	6.6E-01	5E-01	NaN	PRPS2,PRPS1
331	Heme Biosynthesis from Uroporphyrinogen-III I	6.6E-01	5E-01	NaN	PPOX,FECH
332	Catecholamine Biosynthesis	6.6E-01	5E-01	NaN	PNMT,DDC
333	Glutathione Redox Reactions II	6.6E-01	5E-01	NaN	PDIA3,GLRX
334	Myo-inositol Biosynthesis	6.6E-01	5E-01	NaN	ISYNA1,IMPAD1
335	Melatonin Degradation II	6.6E-01	5E-01	NaN	MAOB,MAOA
336	N-acetylglucosamine Degradation II	6.6E-01	5E-01	NaN	NAGK,AMDHD2
337	Thio-molybdenum Cofactor Biosynthesis	6.5E-01	1E00	NaN	MOCOS
338	2-amino-3-carboxymuconate Semialdehyde Degradation to Glutaryl-CoA	6.5E-01	1E00	NaN	ACMSD
339	Methylglyoxal Degradation VI	6.5E-01	1E00	NaN	LDHD
340	L-cysteine Degradation II	6.5E-01	1E00	NaN	CTH
341	Adenine and Adenosine Salvage VI	6.5E-01	1E00	NaN	ADK
342	Phosphatidylethanolamine Biosynthesis III	6.5E-01	1E00	NaN	PTDSS2
343	Citrulline Degradation	6.5E-01	1E00	NaN	OTC
344	4-hydroxybenzoate Biosynthesis	6.5E-01	1E00	NaN	TAT
345	4-hydroxyphenylpyruvate Biosynthesis	6.5E-01	1E00	NaN	TAT
346	ERK5 Signaling	6.36E-01	2.7E-01	3.638	IL6ST,RPS6KB1,SRC,RRAS,SGK1,MEF2A,HRAS,KRAS,MYC,RPS6KA6,RRAS2,PTPN11,MEF2D,FOXO3,MAPK7,MAP3K2,EGFR
347	Telomere Extension by Telomerase	6.36E-01	3.33E-01	NaN	HNRNPA1,XRCC6,XRCC5,RAD50,NBN
348	NAD biosynthesis II (from tryptophan)	6.36E-01	3.33E-01	NaN	TDO2,NADSYN1,NMNAT1,NMNAT2,KYNU
349	Oxidative Phosphorylation	6.28E-01	2.57E-01	NaN	SDHB,NDUFA9,COX6A1,NDUFS1,MT-CYB,UQCRFS1,MT-ND2,ATP5F1,SDHA,ATP5G2,MT-ATP6,COX4I2,ATP5A1,MT-ND4,MT-ND4L,COX7A1,NDUFA13,VPS9D1,ATP5C1,MT-ND1,MT-ND5,NDUFV2,ATP5B,UQCRC2,SDHD,CYCS,CYB5A,COX15
350	Pyrimidine Deoxyribonucleotides De Novo Biosynthesis I	6.16E-01	3.04E-01	NaN	TYMS,NME3,DUT,AK8,RRM2,CMPK1,PCK1
351	Role of Wnt/GSK-3β Signaling in the Pathogenesis of Influenza	6.14E-01	2.63E-01	2.714	FZD10,WNT10B,DVL1,WNT2B,CSNK1A1,CSNK1D,TCF7L1,TCF3,APC,WNT2,CSNK1E,DVL2,NCOA2,WNT10A,NCOA1,SMO,LEF1,FZD5,DVL3,IFNAR1
352	Role of PI3K/AKT Signaling in the Pathogenesis of Influenza	6.14E-01	2.63E-01	3.638	PIK3CA,PIK3C2A,NFKBIE,PIK3R1,PIK3C2G,CRK,IRF3,PIK3R4,NFKB1,MLH1,GNAI3,PTPN11,PIK3C3,PIK3CG,FGFR4,MAPK3,PIK3R2,PLAC8,IFNAR1,ATM
353	Cell Cycle Regulation by BTG Family Proteins	6.13E-01	2.86E-01	NaN	PPP2R1A,CCNE1,E2F1,PPM1L,PPP2R2B,PPP2R5B,PPP2R3B,PPP2R2C,NOCT,E2F2
354	Dopamine Degradation	6.13E-01	2.86E-01	NaN	ALDH1B1,MAOB,ALDH1L1,SULT1C4,ALDH1A1,SULT4A1,SULT1A3/SULT1A4,ALDH9A1,SULT1B1,MAOA
355	4-1BB Signaling in T Lymphocytes	6.12E-01	2.9E-01	2.828	IKBKB,MAPK3,NFKBIE,TNFSF9,CHUK,MAP3K5,MAPK12,NFKB1,TRAF1
356	Pancreatic Adenocarcinoma Signaling	6.1E-01	2.54E-01	5.196	CDKN2A,PIK3CA,PLD2,JAK1,PIK3R1,VEGFB,KRAS,JAK2,PIK3R4,NFKB1,PDGFC,PIK3CG,FGFR4,PIK3C3,MAPK3,GPLD1,PIK3R2,E2F2,EGFR,ATM,PIK3C2A,PIK3C2G,PLD6,STAT3,MAPK12,BIRC5,BCL2L1,CCNE1,PTPN11,E2F1
357	Calcium-induced T Lymphocyte Apoptosis	5.97E-01	2.66E-01	4.123	CAMK4,PRKCQ,ITPR2,CHP1,ATP2A3,PLCG1,ITPR1,ATP2A1,LCK,MEF2D,PRKCD,ZAP70,ITPR3,PRKCE,PPP3CA,PRKD1,PRKCB
358	Atherosclerosis Signaling	5.95E-01	2.52E-01	NaN	ALOX12B,LPA,ICAM1,APOB,MSR1,APOF,PDGFA,CCR2,NFKB1,PDGFC,PLBD1,COL1A2,PON1,TNFSF12,SERPINA1,COL11A2,ITGA4,PLA2G12A,PLA2G16,PNPLA8,VCAM1,COL2A1,SAA4,TNFRSF14,PLA2G6,COL1A1,ORM1,IL1RN,ORM2,IL1B,PDGFD,CLU
359	cAMP-mediated signaling	5.92E-01	2.44E-01	5.657	CAMK1D,GRM3,ADCY4,PDE12,AKAP9,LTB4R,MAPK3,RGS10,GRM6,PDE11A,PDE6B,SMPDL3A,HRH2,GRM8,RAPGEF3,STAT3,FPR1,PDE8A,AKAP13,ADCY9,CNGB1,PRKACA,MC1R,PTGER2,AGTR1,AKAP12,GPR17,CAMK4,RGS18,PDE4A,HTR1D,OPRL1,PDE3B,CXCR2,DRD4,PPP3CA,ADRB2,CAMK2B,SRC,GNAS,PDE4C,NPY1R,PDE9A,PRKAR2A,ADCY6,FPR2,DRD5,GABBR1,XCR1,GNAI3,P2RY13,P2RY12,ADRA2C,PRKAR1A
360	Induction of Apoptosis by HIV1	5.91E-01	2.67E-01	2.500	SLC25A13,MAP2K7,TNFRSF1A,NFKBIE,BAX,MAP3K5,MAPK12,NFKB1,XIAP,IKBKB,BCL2L1,RIPK1,BBC3,CYCS,CHUK,TRAF1
361	Ephrin Receptor Signaling	5.9E-01	2.47E-01	5.477	RAP1B,ITSN1,PDGFA,EPHB2,GRIN2D,GNA11,VEGFB,HRAS,KRAS,CRK,NCK1,JAK2,PDGFC,NCK2,GNB4,GNB3,SORBS1,MAPK3,PIK3CG,GNB1L,GNG12,ITGA4,EFNA2,GNG4,SRC,PXN,PAK4,GNAS,RRAS,ARHGEF15,PIK3C2G,STAT3,RAC3,EFNA4,GRIN3A,ROCK1,GNAI3,RRAS2,PTPN11,ADAM10,GNAT2,PDGFD,ARPC4
362	Regulation of eIF4 and p70S6K Signaling	5.89E-01	2.48E-01	2.600	PIK3CA,EIF2B4,PIK3R1,PPP2R5B,HRAS,PPP2R3B,KRAS,PAIP2,EIF2S1,EIF4G1,PIK3R4,EIF2A,RPS7,MTOR,MAPK3,FGFR4,PIK3CG,PIK3C3,PPM1L,EIF3A,PPP2R2C,PIK3R2,ITGA4,ATM,RPS6KB1,RPS19,PIK3C2A,RRAS,PIK3C2G,EIF2B3,EIF3J,MAPK12,EIF2S2,EIF3M,PPP2R1A,RRAS2,PTPN11,PPP2R2B,EIF1AX
363	Citrulline Biosynthesis	5.88E-01	3.75E-01	NaN	OTC,GLS2,ARG1
364	Sphingomyelin Metabolism	5.88E-01	3.75E-01	NaN	SMPD4,SGMS2,SMPD1
365	Primary Immunodeficiency Signaling	5.75E-01	2.71E-01	NaN	PTPRC,BLNK,RFXANK,LCK,AIRE,ZAP70,ADA,IGHM,TNFRSF13B,IGHA1,IGHG1,CD8A,IGHD
366	Transcriptional Regulatory Network in Embryonic Stem Cells	5.65E-01	2.75E-01	NaN	GBX2,RFX4,RIF1,REST,CDYL,KAT6A,HESX1,TCF7L1,STAT3,OTX1,POU5F1
367	Antioxidant Action of Vitamin C	5.56E-01	2.52E-01	-4.796	PLD2,PDIA3,NFKBIE,NOTUM,JAK2,NFKB1,GLRX,PLBD1,PLCD3,IKBKB,MAPK3,GPLD1,CHUK,PLCD4,PLA2G12A,PNPLA8,PLA2G16,SLC2A1,PLCG1,PLD6,PLCL2,MAPK12,TXNRD3,PLA2G6,CSF2RB,PLCB4
368	Cyclins and Cell Cycle Regulation	5.45E-01	2.56E-01	-0.243	CDKN2A,CCNH,PPP2R5B,PPP2R3B,CCNB2,CDK1,HDAC5,CCNB1,CCNA2,CCNE1,PPP2R1A,HDAC11,PPM1L,HDAC7,E2F1,PPP2R2B,PPP2R2C,ATR,E2F2,ATM
369	TNFR1 Signaling	5.33E-01	2.65E-01	3.051	MAP4K2,PAK4,TNFRSF1A,NFKBIE,NFKB1,XIAP,IKBKB,RIPK1,CRADD,CASP2,CYCS,CHUK,CASP7
370	TGF-β Signaling	5.28E-01	2.53E-01	3.153	ZFYVE9,INHA,BMP4,RRAS,SKI,HRAS,KRAS,INHBC,PITX2,MAPK12,TLX2,ACVR1B,TGIF1,TRAF6,ZNF423,RRAS2,AMH,MAPK3,MAP4K1,BMP7,SMAD1,ACVR1C
371	MIF-mediated Glucocorticoid Regulation	5.07E-01	2.73E-01	2.333	TLR4,PLA2G6,MIF,MAPK3,NFKBIE,CD14,NFKB1,NR3C1,PLA2G12A
372	TREM1 Signaling	5.06E-01	2.53E-01	4.359	TREM1,NLRP6,ICAM1,IL1RL1,IL10,TLR8,PLCG1,JAK2,STAT3,NFKB1,FCGR2B,TLR2,TLR4,NLRP12,MAPK3,TLR1,TLR6,IL1B,NLRC4
373	CMP-N-acetylneuraminate Biosynthesis I (Eukaryotes)	5.05E-01	4E-01	NaN	GNE,NAGK
374	Lysine Degradation V	5.05E-01	4E-01	NaN	AASDH,AADAT
375	Galactose Degradation I (Leloir Pathway)	5.05E-01	4E-01	NaN	GALK2,GALT
376	Lactose Degradation III	5.05E-01	4E-01	NaN	GBA3,GLB1L3
377	TNFR2 Signaling	5.01E-01	2.76E-01	1.890	IKBKB,LTA,NFKBIE,TBK1,CHUK,NFKB1,XIAP,TRAF1
378	Tryptophan Degradation X (Mammalian, via Tryptamine)	4.94E-01	2.8E-01	NaN	ALDH1B1,MAOB,ALDH1L1,ALDH1A1,DDC,ALDH9A1,MAOA
379	Ethanol Degradation IV	4.94E-01	2.8E-01	NaN	ALDH1B1,ALDH1L1,ALDH1A1,CAT,CYGB,ALDH9A1,ACSL1
380	Inflammasome pathway	4.89E-01	2.86E-01	2.449	TLR4,NLRP1,IL1B,PANX1,NFKB1,NLRC4
381	Role of Oct4 in Mammalian Embryonic Stem Cell Pluripotency	4.86E-01	2.61E-01	NaN	AQR,REST,ETS2,FOXA1,NR2F2,PHC1,MEF2A,NR5A2,RXRB,IGF2BP1,SALL4,POU5F1
382	Assembly of RNA Polymerase I Complex	4.86E-01	3.33E-01	NaN	POLR1D,POLR1B,TAF1C
383	Heme Biosynthesis II	4.86E-01	3.33E-01	NaN	PPOX,FECH,ALAS1
384	Superpathway of Geranylgeranyldiphosphate Biosynthesis I (via Mevalonate)	4.85E-01	2.94E-01	NaN	ACAT2,ACAT1,HADHB,FNTB,HADHA
385	Oleate Biosynthesis II (Animals)	4.83E-01	3.08E-01	NaN	UFSP2,CYB5A,PTPRT,ALDH6A1
386	Mevalonate Pathway I	4.83E-01	3.08E-01	NaN	ACAT2,ACAT1,HADHB,HADHA
387	PCP pathway	4.83E-01	2.54E-01	3.742	CELSR1,FZD10,WNT10B,DVL1,WNT2B,CTHRC1,MAPK12,WNT2,ROCK1,DVL2,WNT10A,SMO,FZD5,DVL3,LGR4,HSPB1
388	Neurotrophin/TRK Signaling	4.75E-01	2.5E-01	4.359	PIK3CA,MAP2K7,PIK3C2A,RRAS,PIK3R1,PIK3C2G,HRAS,PLCG1,KRAS,MAP3K5,PIK3R4,RRAS2,PTPN11,PIK3C3,PIK3CG,FGFR4,MAPK3,PIK3R2,ATM
389	Leukocyte Extravasation Signaling	4.72E-01	2.38E-01	6.091	MMP16,PIK3R1,PIK3R4,ITGB3,CTNNA2,PIK3CG,FGFR4,CYBB,ACTG2,ACTA1,PRKD1,ITGA4,ATM,PRKCQ,RDX,THY1,MMP2,RAPGEF3,MAPK12,ARHGAP5,MMP23B,PTPN11,CLDN12,PRKCD,ITGA1,ARHGAP1,RAP1B,PIK3CA,ICAM1,CLDN15,MMP14,CRK,RHOH,PIK3C3,PRKCE,MMP11,PIK3R2,SRC,PXN,VCAM1,PIK3C2A,ACTN2,ARHGAP4,PIK3C2G,PLCG1,ROCK1,GNAI3,EDIL3,ARHGAP9,PRKCB
390	Notch Signaling	4.69E-01	2.63E-01	0.816	NOTCH2,FURIN,JAG2,DTX3,DTX4,MFNG,NCSTN,DTX2,RFNG,HEY1
391	Tight Junction Signaling	4.64E-01	2.4E-01	NaN	CPSF2,CLDN15,MYL5,NECTIN3,PPP2R5B,MPP5,CPSF1,PPP2R3B,MYLK,MYL6B,NFKB1,MYH7B,CPSF4,PTEN,MPDZ,NSF,LLGL1,PPM1L,NECTIN1,PPP2R2C,STX4,ACTG2,BET1L,ACTA1,NAPB,TJP2,TNFRSF1A,HSF1,PRKAR2A,GPAA1,SNAP25,EPB41,PPP2R1A,CLDN12,NUDT21,PPP2R2B,MYH3,PRKACA,STX16,PRKAR1A
392	Role of JAK2 in Hormone-like Cytokine Signaling	4.61E-01	2.65E-01	NaN	JAK1,GHR,PTPN11,SOCS6,SOCS4,STAT3,JAK2,HLTF,SH2B1
393	Pyrimidine Ribonucleotides De Novo Biosynthesis	4.61E-01	2.65E-01	NaN	NME3,ENTPD2,AK8,ENTPD6,CMPK1,PCK1,UMPS,CTPS1,DDX3X
394	Remodeling of Epithelial Adherens Junctions	4.59E-01	2.5E-01	3.162	SRC,RAB5C,ACTN2,DNM3,IQGAP1,CLIP1,APC,DNM1,MET,RAB5A,CTNNA2,HGF,TUBB4A,TUBA1C,ACTG2,ARPC4,ACTA1
395	NAD Salvage Pathway II	4.43E-01	2.69E-01	NaN	NT5M,NUDT12,NMNAT1,NMNAT2,NT5C,NT5C1B,PXYLP1
396	CD28 Signaling in T Helper Cells	4.43E-01	2.4E-01	5.112	PIK3CA,CAMK4,NFATC3,PIK3R1,NFKBIE,NFKB1,PIK3R4,PTPRC,IKBKB,CD28,LCK,PIK3CG,FGFR4,PIK3C3,CHUK,PIK3R2,PPP3CA,ATM,PRKCQ,PIK3C2A,ITPR2,CHP1,PIK3C2G,PLCG1,ITPR1,NFATC4,MAPK12,PTPN11,ZAP70,ITPR3,ARPC4
397	Ephrin A Signaling	4.41E-01	2.5E-01	NaN	EFNA2,PIK3CA,PIK3C2A,PIK3R1,PIK3C2G,PIK3R4,EFNA4,ROCK1,PTPN11,FGFR4,PIK3CG,PIK3C3,ADAM10,PIK3R2,ATM
398	Dermatan Sulfate Biosynthesis	4.41E-01	2.5E-01	NaN	NDST3,SULT1C4,CHSY3,CHST12,DSE,CHST1,XYLT2,SULT4A1,SULT1A3/SULT1A4,HS6ST2,CHST10,NDST1,CHST14,SULT1B1,HS3ST5
399	Ephrin B Signaling	4.38E-01	2.47E-01	2.333	GNG4,PXN,GNAS,ITSN1,EPHB2,GNA11,HRAS,RAC3,NCK2,ROCK1,GNB4,GNAI3,GNB3,MAPK3,CAP1,GNAT2,GNB1L,GNG12
400	Polyamine Regulation in Colon Cancer	4.33E-01	2.73E-01	NaN	MYC,AZIN1,MXD1,OAZ2,KRAS,APC
401	Fatty Acid α-oxidation	4.33E-01	2.73E-01	NaN	ALDH1B1,ALOX12B,ALDH1L1,ALDH1A1,BCO2,ALDH9A1
402	tRNA Charging	4.29E-01	2.56E-01	NaN	NARS,RARS,YARS,MARS2,LARS2,HARS2,TARS,AARS,SARS,EPRS
403	Cysteine Biosynthesis III (mammalia)	4.23E-01	2.78E-01	NaN	CBS/CBSL,AHCYL1,MAT1A,PRMT5,CTH
404	CD27 Signaling in Lymphocytes	4.23E-01	2.5E-01	2.887	MAP3K12,IKBKB,BCL2L1,MAP3K10,MAP2K7,NFKBIE,CYCS,TRAF5,CHUK,MAP3K5,MAPK12,NFKB1,MAP3K2
405	IL-17A Signaling in Fibroblasts	4.19E-01	2.57E-01	NaN	TRAF6,IKBKB,MAPK3,NFKBIE,CHUK,MAPK12,NFKBIZ,IL17RA,NFKB1
406	Superpathway of Citrulline Metabolism	4.13E-01	2.86E-01	NaN	OTC,GLS2,ASL,ARG1
407	Toll-like Receptor Signaling	4.1E-01	2.43E-01	3.317	UBB,IL1RL1,TLR8,IRAK3,NFKB1,MAPK12,TLR2,TRAF6,TLR4,IKBKB,IL1RN,TLR1,TLR6,CD14,IL1B,LBP,CHUK,TRAF1
408	RhoA Signaling	4.06E-01	2.38E-01	3.530	RHPN1,MYL5,PIKFYVE,MYLK3,MYLK,ARHGEF1,MYL6B,LPAR2,PIP5KL1,ACTG2,ACTA1,NEDD4,ARHGEF12,ANLN,ARHGAP4,RDX,WASF1,PKN1,ARHGAP5,ROCK1,RHPN2,RAPGEF2,ARHGAP9,PIP5K1C,PLEKHG5,ARHGAP1,ARPC4,PIP4K2C,KTN1
409	Pentose Phosphate Pathway	4.03E-01	3E-01	NaN	RPE,G6PD,H6PD
410	Triacylglycerol Biosynthesis	4.02E-01	2.5E-01	NaN	AGPAT4,ABHD5,LPCAT3,LPCAT4,PLPP3,GPAT2,DBT,LPIN2,TAZ,LPGAT1,MBOAT7
411	Glutamate Receptor Signaling	4.01E-01	2.46E-01	2.236	SLC17A8,HOMER2,CAMK4,GRM8,GRM3,GRIN2D,GRIK3,SLC38A1,SLC1A1,HOMER3,GRIN3A,GNB3,DLG4,GRM6
412	Asparagine Degradation I	4E-01	5E-01	NaN	ASPG
413	UDP-D-xylose and UDP-D-glucuronate Biosynthesis	4E-01	5E-01	NaN	UGDH
414	Spermine Biosynthesis	4E-01	5E-01	NaN	AMD1
415	All-trans-decaprenyl Diphosphate Biosynthesis	4E-01	5E-01	NaN	PDSS2
416	Glycine Biosynthesis III	4E-01	5E-01	NaN	AGXT2
417	Taurine Biosynthesis	4E-01	5E-01	NaN	CSAD
418	Palmitate Biosynthesis I (Animals)	4E-01	5E-01	NaN	OXSM
419	L-cysteine Degradation III	4E-01	5E-01	NaN	GOT1
420	Uridine-5'-phosphate Biosynthesis	4E-01	5E-01	NaN	UMPS
421	GDP-L-fucose Biosynthesis II (from L-fucose)	4E-01	5E-01	NaN	FUK
422	Spermidine Biosynthesis I	4E-01	5E-01	NaN	AMD1
423	Sulfate Activation for Sulfonation	4E-01	5E-01	NaN	PAPSS2
424	L-glutamine Biosynthesis II (tRNA-dependent)	4E-01	5E-01	NaN	QRSL1
425	Fatty Acid Biosynthesis Initiation II	4E-01	5E-01	NaN	OXSM
426	Glycine Degradation (Creatine Biosynthesis)	4E-01	5E-01	NaN	GATM
427	Cardiolipin Biosynthesis II	4E-01	5E-01	NaN	PGS1
428	Putrescine Biosynthesis III	4E-01	5E-01	NaN	AZIN2
429	Glutamine Degradation I	4E-01	5E-01	NaN	GLS2
430	Glutamate Dependent Acid Resistance	4E-01	5E-01	NaN	GAD1
431	IL-15 Production	3.96E-01	2.59E-01	NaN	JAK1,TWF1,JAK2,IRF3,NFKB1,FRK,PTK7
432	Arginine Biosynthesis IV	3.94E-01	3.33E-01	NaN	OTC,ASL
433	Proline Biosynthesis II (from Arginine)	3.94E-01	3.33E-01	NaN	OTC,PYCR2
434	Ceramide Biosynthesis	3.94E-01	3.33E-01	NaN	SPTLC2,KDSR
435	Arginine Degradation VI (Arginase 2 Pathway)	3.94E-01	3.33E-01	NaN	PYCR2,ARG1
436	Glycine Cleavage Complex	3.94E-01	3.33E-01	NaN	DLD,GLDC
437	Molybdenum Cofactor Biosynthesis	3.94E-01	3.33E-01	NaN	GPHN,MOCS3
438	Regulation of IL-2 Expression in Activated and Anergic T Lymphocytes	3.93E-01	2.41E-01	NaN	MAP2K7,CAMK4,NFATC3,RRAS,NFKBIE,CHP1,HRAS,PLCG1,KRAS,NFATC4,NFKB1,MAPK12,IKBKB,CD28,RRAS2,MAPK3,ZAP70,CHUK,PPP3CA
439	Neuroprotective Role of THOP1 in Alzheimer's Disease	3.92E-01	2.5E-01	NaN	KNG1,PLG,HLA-A,PRKAR2A,GNRH1,PRKACA,SST,SERPINA3,IDE,PRKAR1A
440	Putrescine Degradation III	3.84E-01	2.61E-01	NaN	ALDH1B1,MAOB,ALDH1L1,ALDH1A1,ALDH9A1,MAOA
441	Activation of IRF by Cytosolic Pattern Recognition Receptors	3.81E-01	2.42E-01	1.807	IL10,NFKBIE,TBK1,IRF3,NFKB1,MAPK12,ISG15,IFIH1,TRAF6,IKBKB,RIPK1,LTA,SIKE1,CHUK,IFNAR1
442	Chondroitin Sulfate Biosynthesis (Late Stages)	3.8E-01	2.45E-01	NaN	NDST3,CHST1,SULT1C4,SULT4A1,CHSY3,SULT1A3/SULT1A4,HS6ST2,CHST10,CHST12,NDST1,HS3ST5,SULT1B1
443	Chemokine Signaling	3.74E-01	2.39E-01	4.123	SRC,CAMK4,CAMK1D,RRAS,PIK3C2G,HRAS,CCL24,PLCG1,KRAS,MAPK12,GNAI3,PLCB4,RRAS2,PIK3CG,MAPK3,CAMK2B,PRKCB
444	GADD45 Signaling	3.7E-01	2.63E-01	NaN	CCNE1,ATR,CDK1,CCNB1,ATM
445	Histamine Degradation	3.7E-01	2.63E-01	NaN	ALDH1B1,ALDH1L1,HNMT,ALDH1A1,ALDH9A1
446	Pyrimidine Ribonucleotides Interconversion	3.68E-01	2.5E-01	NaN	NME3,ENTPD2,AK8,ENTPD6,CMPK1,PCK1,CTPS1,DDX3X
447	Role of IL-17A in Arthritis	3.64E-01	2.39E-01	NaN	PIK3CA,PIK3C2A,NFKBIE,PIK3R1,PIK3C2G,PIK3R4,NFKB1,MAPK12,IL17RA,PTPN11,MAPK3,PIK3C3,FGFR4,PIK3CG,PIK3R2,ATM
448	ATM Signaling	3.43E-01	2.37E-01	1.155	CDC25C,MDC1,CCNB2,MAPK12,CDK1,RAD50,NBN,SMC1A,CHEK1,CCNB1,BRAT1,RAD9A,BLM,ATM
449	Role of JAK1, JAK2 and TYK2 in Interferon Signaling	3.39E-01	2.5E-01	NaN	JAK1,IFNGR1,STAT3,JAK2,NFKB1,IFNAR1
450	Estrogen-mediated S-phase Entry	3.39E-01	2.5E-01	2.449	MYC,CCNA2,CCNE1,E2F1,CDK1,E2F2
451	Dolichyl-diphosphooligosaccharide Biosynthesis	3.35E-01	2.73E-01	NaN	ALG5,DPM1,DPM2
452	Circadian Rhythm Signaling	3.31E-01	2.42E-01	NaN	CSNK1E,ADCYAP1R1,NR1D1,BHLHE41,GRIN2D,CSNK1D,CLOCK,GRIN3A
453	Cardiomyocyte Differentiation via BMP Receptors	3.23E-01	2.5E-01	NaN	NPPB,BMP4,BMP7,NPPA,BMP10
454	NAD Salvage Pathway III	3.11E-01	2.86E-01	NaN	NMNAT1,NMNAT2
455	Aspartate Degradation II	3.11E-01	2.86E-01	NaN	GOT1,MDH2
456	Actin Nucleation by ARP-WASP Complex	3.06E-01	2.32E-01	2.714	ROCK1,NCK2,RRAS2,PPP1R12C,RRAS,RHOT2,HRAS,KRAS,WASF1,NCK1,RHOH,ARPC4,ITGA4
457	Hypoxia Signaling in the Cardiovascular System	3.04E-01	2.31E-01	0.816	P4HB,NFKBIE,NQO1,BIRC6,CSNK1D,HIF1A,UBE2L6,PTEN,UBE2J1,UBE2E3,LDHA,UBE2D3,ATM,UBE2C,UBE2I
458	γ-glutamyl Cycle	3.03E-01	2.5E-01	NaN	GCLC,GCLM,CHAC2,GGT7
459	Parkinson's Signaling	3.03E-01	2.5E-01	NaN	UCHL1,GPR37,CYCS,MAPK12
460	Gluconeogenesis I	3E-01	2.4E-01	NaN	PGK1,ME3,ENO2,ME2,PGAM4,MDH2
461	Role of RIG1-like Receptors in Antiviral Innate Immunity	2.96E-01	2.33E-01	3.000	IFIH1,TRAF6,IKBKB,RIPK1,NFKBIE,TBK1,CHUK,IRF3,NFKB1,TRIM25
462	Oxidative Ethanol Degradation III	2.82E-01	2.38E-01	NaN	ALDH1B1,ALDH1L1,ALDH1A1,ALDH9A1,ACSL1
463	BER pathway	2.8E-01	2.5E-01	NaN	LIG1,PNKP,XRCC1
464	Methylglyoxal Degradation I	2.73E-01	3.33E-01	NaN	HAGHL
465	5-aminoimidazole Ribonucleotide Biosynthesis I	2.73E-01	3.33E-01	NaN	GART
466	Coenzyme A Biosynthesis	2.73E-01	3.33E-01	NaN	PPCDC
467	Thyronamine and Iodothyronamine Metabolism	2.73E-01	3.33E-01	NaN	DIO1
468	S-methyl-5-thio-α-D-ribose 1-phosphate Degradation	2.73E-01	3.33E-01	NaN	MRI1
469	1,25-dihydroxyvitamin D3 Biosynthesis	2.73E-01	3.33E-01	NaN	CYP27B1
470	Tetrahydrobiopterin Biosynthesis I	2.73E-01	3.33E-01	NaN	GCH1
471	Thiosulfate Disproportionation III (Rhodanese)	2.73E-01	3.33E-01	NaN	MOCS3
472	Thyroid Hormone Biosynthesis	2.73E-01	3.33E-01	NaN	IYD
473	Thyroid Hormone Metabolism I (via Deiodination)	2.73E-01	3.33E-01	NaN	DIO1
474	Oxidized GTP and dGTP Detoxification	2.73E-01	3.33E-01	NaN	DDX6
475	Tetrahydrobiopterin Biosynthesis II	2.73E-01	3.33E-01	NaN	GCH1
476	Glutamate Degradation II	2.73E-01	3.33E-01	NaN	GOT1
477	S-adenosyl-L-methionine Biosynthesis	2.73E-01	3.33E-01	NaN	MAT1A
478	N-acetylglucosamine Degradation I	2.73E-01	3.33E-01	NaN	AMDHD2
479	Aspartate Biosynthesis	2.73E-01	3.33E-01	NaN	GOT1
480	Phototransduction Pathway	2.7E-01	2.26E-01	NaN	GUCA2B,GNB3,CNGB1,GUCY1A3,PDC,GUCY1A2,PRKAR2A,PRKACA,OPN3,GNAT2,PDE6B,PRKAR1A
481	Triacylglycerol Degradation	2.69E-01	2.27E-01	NaN	NDST3,CEL,CES1,ABHD2,DAGLA,MGLL,LIPG,CES2,PNPLA2,NDST1
482	Dermatan Sulfate Degradation (Metazoa)	2.6E-01	2.35E-01	NaN	IDUA,IDS,HEXDC,HEXA
483	Chondroitin Sulfate Biosynthesis	2.59E-01	2.24E-01	NaN	NDST3,SULT1C4,CHSY3,CHST12,CHST1,XYLT2,SULT4A1,SULT1A3/SULT1A4,HS6ST2,CHST10,NDST1,HS3ST5,SULT1B1
484	Role of PKR in Interferon Induction and Antiviral Response	2.55E-01	2.25E-01	NaN	TRAF6,IKBKB,TNFRSF1A,NFKBIE,CYCS,TRAF5,CHUK,EIF2S1,NFKB1
485	Noradrenaline and Adrenaline Degradation	2.55E-01	2.25E-01	NaN	HSD17B10,ALDH1B1,MAOB,ALDH1L1,ALDH1A1,PNMT,ADH1B,ALDH9A1,MAOA
486	Tryptophan Degradation to 2-amino-3-carboxymuconate Semialdehyde	2.48E-01	2.5E-01	NaN	TDO2,KYNU
487	Purine Ribonucleosides Degradation to Ribose-1-phosphate	2.48E-01	2.5E-01	NaN	ADA,PGM2
488	NAD Phosphorylation and Dephosphorylation	2.34E-01	2.31E-01	NaN	NNT,NADK2,PXYLP1
489	Bile Acid Biosynthesis, Neutral Pathway	2.34E-01	2.31E-01	NaN	AKR1C1/AKR1C2,AKR1D1,SCP2
490	Phenylethylamine Degradation I	1.96E-01	2.5E-01	NaN	AOC2
491	Ascorbate Recycling (Cytosolic)	1.96E-01	2.5E-01	NaN	GLRX
492	α-tocopherol Degradation	1.96E-01	2.5E-01	NaN	CYP4F2
493	Geranylgeranyldiphosphate Biosynthesis	1.96E-01	2.5E-01	NaN	FNTB
494	Proline Biosynthesis I	1.96E-01	2.5E-01	NaN	PYCR2
495	Glycerol-3-phosphate Shuttle	1.96E-01	2.5E-01	NaN	GPD1
496	Arginine Degradation I (Arginase Pathway)	1.96E-01	2.5E-01	NaN	ARG1
497	L-cysteine Degradation I	1.96E-01	2.5E-01	NaN	GOT1
498	Acetate Conversion to Acetyl-CoA	1.96E-01	2.5E-01	NaN	ACSL1
499	Fatty Acid β-oxidation III (Unsaturated, Odd Number)	1.96E-01	2.5E-01	NaN	EHHADH

## Sheet: Tbl3 Enriched pathways genes
Supplementary Table 3. Overlap between differentially expressed genes in the top-ranked cancer signaling pathways in the HBL tumor transcriptome.
Also shown for comparison are differentially expressed genes in the EGF, ERBB and Wnt-β-catenin signaling pathways in the tumor transcriptome.
The top-ranked cancer pathways are GBM and Her2 breast cancer signaling, both of which contain a preponderance of genes
from the EGF or its related ERBB signaling pathways. Both these tumors are known to overexpress
enhanced β-catenin. This is reflected in differential expression of some Wnt-β-catenin pathway genes in these two pathways.
Although many more Wnt-β-catenin pathway genes are differentially expressed in HBL tumors,
this pathway was ranked much lower among cancer signaling pathways in pathway analysis (IPA).
(see Supplementary Table 2 for ranking of all canonical pathways identified in HBL transcriptome.)
Glioblastoma Multiforme Signaling (GBM)	HER2 Breast cancer signaling	EGF signaling	ERBB signaling	Wnt/β-catenin Signaling
Genes (n=56)	Genes (n=33)	Genes (n=25)	Genes(n=31)	Genes (n=52)
ATM	ATM	ATM	ATM
EGFR	EGFR	EGFR	EGFR
FGFR4	FGFR4	FGFR4	FGFR4
FOXO1	FOXO1		FOXO1
HRAS	HRAS	HRAS	HRAS
KRAS	KRAS		KRAS			Overlapping genes	EGF signalling	ERBB signalling	Wnt/β-catenin Signaling
PIK3C2A	PIK3C2A	PIK3C2A	PIK3C2A			GBM signalling	21	23	13
PIK3C2G	PIK3C2G	PIK3C2G	PIK3C2G			HER2 Breast cancer signalling	15	25	1
PIK3C3	PIK3C3	PIK3C3	PIK3C3
PIK3CA	PIK3CA	PIK3CA	PIK3CA
PIK3CG	PIK3CG	PIK3CG	PIK3CG
PIK3R1	PIK3R1	PIK3R1	PIK3R1
PIK3R2	PIK3R2	PIK3R2	PIK3R2
PIK3R4	PIK3R4	PIK3R4	PIK3R4
PLCG1	PLCG1	PLCG1	PLCG1
PRKCD	PRKCD		PRKCD
PTPN11	PTPN11	PTPN11	PTPN11
RRAS	RRAS		RRAS
RRAS2	RRAS2		RRAS2
CCNE1	CCNE1
TSC2	TSC2
	MAP3K5	MAPK12	MAPK12
	PRKCB		PRKCB
	PRKCE		PRKCE
	PRKCQ		PRKCQ
	PRKD1		PRKD1
	GSK3A			GSK3A
APC				APC
CDKN2A				CDKN2A
FZD10				FZD10
FZD5				FZD5
LEF1				LEF1
MYC				MYC
SMO				SMO
SRC		SRC		SRC
TCF3				TCF3
WNT10A				WNT10A
WNT10B				WNT10B
WNT2				WNT2
WNT2B				WNT2B
MAPK3		MAPK3	MAPK3
MTOR		MTOR	MTOR
NOTUM
RPS6KB1		RPS6KB1	RPS6KB1
E2F1
E2F2
IGF2
ITPR1		ITPR1
ITPR2		ITPR2
ITPR3		ITPR3
PDGFA
PDGFC
PDGFD
PDGFRB
PDIA3
PLCB4
PLCD3
PLCD4
PLCL2
PTEN
RHOH
RHOT2
	ITGB3
	ITGB4
	MMP2
	PARD3
	PARD6B
	PARD6G
			NCK2
			PAK4
			NCK1
			NRG4
				AXIN2
				CDH3
				MAP4K1
				NR5A2
				POU5F1
				RARG
				SFRP4
				UBB
				ACVR1B
				ACVR1C
				APPL1
				BCL9
				CSNK1A1
				CSNK1D
				CSNK1E
				DKK3
				DKK4
				DVL1
				DVL2
				DVL3
				LRP1
				LRP6
				PPARD
				PPM1L
				PPP2R1A
				PPP2R2B
				PPP2R2C
				PPP2R3B
				PPP2R5B
				SOX12
				SOX13
				SOX18
				SOX4
				SOX5
				SOX9
				TCF7L1
				TGFBR3
				WIF1
		STAT3
		JAK1
		MAP2K7

## Sheet: Tbl4_qRTpcr of tumors and norma
Supplementary Table 4: qRT-PCR confirmation of gene expression changes seen with RNA sequencing of hepatoblastoma and normal liver samples.
Seven of 6564 genes shown in Supplementary Table 1 were selected for qRT-PCR validation. HBL, Hepatoblastoma ; NC, normal control (donor allografts)
	HBL (Mean±SE)	NC (Mean±SE)	P(T<=t) one-tail
EGFR (HBL 10vs NC3)	27.335±0.481	25.916±0.541	0.0489
AXIN2 (HBL 10vs NC3)	25.804±0.570	30.934±0.120	2.52734e-06
WNT2 (HBL 8 vs NC3)	34.688±0.610	32.830±0.395	0.0155
PLCG1 (HBL 10vs NC3)	27.129±0.344	30.189±0.030	4.93573e-06
SRC (HBL 10vs NC3)	27.526±0.299	29.745±0.151	1.87521e-05
MYC (HBL 10vs NC3)	25.949±0.671	24.469±0.355	0.0387
PIK3C2G (HBL 9 vs NC3)	34.234±0.860	32.440±0.415	0.0449

## Sheet: Tbl5_Costantini_canonical path
Supplementary Table 5. Ingenuity pathway analysis of differentially expressed genes in HepG2 hepatoblastoma cell lines (Costantini et al). Canonical cancer signaling pathways are highlighted (yellow). EGFR dependent cancer signaling mechanisms are highlighted in orange.
Genes were entered for analysis using Gene symbol and differential score reported in Constantini et al, 2013.
© 2000-2016 QIAGEN. All rights reserved.
Ingenuity Canonical Pathways	-log(p-value)	Ratio	z-score	Molecules
FXR/RXR Activation	1.4E01	5.04E-01	NaN	KNG1,PPARA,ABCG8,LIPC,VTN,APOC4,MTTP,CYP8B1,NR0B2,LCAT,NR1I2,FASN,ABCB11,HNF4A,BAAT,TTR,MLXIPL,UGT2B4,NR1H3,PCYOX1,MAPK12,SULT2A1,IL18,ORM1,IL1RN,PLTP,SLCO1B1,FGA,RXRA,RBP4,APOE,ABCG5,APOA4,SLC10A1,APOH,PKLR,NR1H4,APOF,ABCC2,AMBP,APOC2,SLC22A7,G6PC3,HPR,SLC27A5,PCK2,SAA1,SERPINA1,GC,PON3,AGT,HPX,SDC1,CYP27A1,FETUB,SAA2,SAA4,A1BG,SERPINF2,APOL1,ABCB4,SREBF1,APOC1,FBP1,ORM2,NR5A2,G6PC,PPARGC1A,APOC3
Acute Phase Response Signaling	1.27E01	4.56E-01	-1.033	SOCS3,ITIH3,PIK3R1,HRAS,PDPK1,SERPINA3,CP,KRAS,MAPK13,RBP1,FGG,IKBKB,IKBKG,MAP2K2,APCS,MAPK3,OSMR,FGB,SERPINE1,NOLC1,IL1RAP,MAP3K14,TTR,C1S,STAT3,MAPK12,TCF3,IL18,PTPN11,ORM1,C4BPA,IL1RN,PIK3CD,MAP2K3,FGA,SOCS5,RBP4,HAMP,SERPING1,FN1,APOH,NFKBIE,AMBP,MAP3K5,HNRNPK,IRAK1,C1R,SHC1,HMOX1,TRADD,MBL2,SAA1,CFB,SOCS2,SERPINA1,PIK3R2,LBP,AGT,MAP2K7,HPX,NRAS,C4BPB,GRB2,VWF,IKBKE,SOCS4,SAA2,SAA4,SERPINF2,P…
LXR/RXR Activation	9.52E00	4.53E-01	-3.464	KNG1,ABCG8,CD36,VTN,APOC4,ARG2,ABCA1,IL1R2,LCAT,FASN,IL1RAP,TTR,MLXIPL,NR1H3,APOA5,PCYOX1,IL18,ORM1,IL1RN,CD14,PLTP,RXRA,FGA,RBP4,APOE,SCD,ABCG5,APOA4,LPA,APOH,NR1H4,APOF,AMBP,APOC2,LYZ,HPR,SAA1,SERPINA1,NCOR1,S100A8,LBP,GC,PON3,AGT,HPX,ECHS1,SAA2,SAA4,A1BG,SERPINF2,APOL1,LDLR,SREBF1,MYLIP,APOC1,ORM2,HADH,APOC3
LPS/IL-1 Mediated Inhibition of RXR Function	8.89E00	3.81E-01	2.271	ABCG8,PPARA,CYP3A7,LIPC,SLC27A2,CPT1B,APOC4,CES2,HMGCS2,ABCA1,CHST15,ABCB9,IL1R2,MAOB,ALDH1L1,GSTM2,NR0B2,NR1I2,CYP3A5,SULT1A3/SULT1A4,ACSL5,ABCB11,XPO1,GSTA1,IL1RAP,FMO4,ALDH6A1,GSTK1,ACSL3,MGST1,ACOX2,GSTM3,ALDH8A1,NR1H3,SULT2A1,PAPSS2,ALDH9A1,IL18,IL1RN,ALDH1A2,CPT2,NCOA1,CD14,ALDH18A1,ALDH3B1,PLTP,RXRA,NDST1,ABCC4,ALDH4A1,APOE,ABCG5,SLC10A1,NR1H4,ABCC2,APOC2,ALAS1,FMO5,IRAK1,GSTT2/GSTT2B,SLC2…
Cell Cycle Control of Chromosomal Replication	8.43E00	7.41E-01	NaN	RPA4,MCM5,ORC2,MCM6,CDC45,CDK7,CDK6,ORC6,CDK4,RPA1,MCM4,MCM3,RPA3,MCM2,CDK5,ORC3,CHEK2,CDK2,ORC1,MCM7
Role of BRCA1 in DNA Damage Response	8.1E00	5E-01	0.894	BARD1,ATRIP,SMARCD2,MRE11A,RBL1,RAD50,MLH1,SMARCA4,CHEK1,RAD51,FANCE,E2F6,RB1,FANCD2,GADD45A,SMARCB1,RFC2,E2F5,SLC19A1,BLM,STAT1,CHEK2,TP53,RBL2,FANCG,ACTB,MDC1,RPA1,SMARCD1,FANCC,RFC5,BRD7,RFC4,FAAP24,MSH6,SMARCC1,BRE,RFC3,PHF10
Hereditary Breast Cancer Signaling	7.65E00	4.1E-01	NaN	POLR2D,PIK3R1,SMARCD2,HRAS,KRAS,RB1,HDAC11,SMARCB1,IRS2,POLR2L,TP53,POLR2I,PIK3C2B,HDAC2,FANCG,WEE1,CDK6,RPA1,FANCC,CCNB1,UBD,PTPN11,RFC4,H2AFX,FAAP24,PIK3CD,RFC3,PHF10,GADD45B,BARD1,CDK4,MRE11A,SMARCA4,RAD50,MLH1,CHEK1,RAD51,FANCE,POLR2A,POLR2C,FANCD2,GADD45A,RFC2,SLC19A1,PIK3R2,BLM,CHEK2,CDC25C,NRAS,GRB2,ACTB,TUBG1,SMARCD1,RFC5,BRD7,MSH6,SMARCC1,SFN,UBC
Death Receptor Signaling	7.21E00	4.57E-01	0.156	GAS2,NFKBIE,PARP2,TNFSF10,MAP3K5,PARP9,DFFA,LIMK1,TANK,DIABLO,TRADD,IKBKB,IKBKG,CRADD,TNFSF12,BID,TNFSF15,HTRA2,TNFRSF10A,BIRC3,ACTA1,PARP14,TNFRSF21,MAP3K14,MAP2K7,ACTB,PARP10,ZC3HAV1,LMNA,PARP8,IKBKE,TBK1,PARP3,ARHGDIB,RIPK1,ACTA2,CASP2,DFFB,CFLAR,MAP4K4,ACTG1,BIRC2
PXR/RXR Activation	6.76E00	4.86E-01	NaN	PPARA,SCD,CYP3A7,ABCC2,CES2,ALAS1,HMGCS2,ABCB9,GSTM2,CYP1A2,PCK2,NR0B2,CYP3A5,NR1I2,FOXO3,NR1I3,PRKAR1B,ABCB11,GSTA1,IGFBP1,HNF4A,GSTA2,GSTM1,PRKAR2A,UGT1A1,SULT2A1,PAPSS2,NCOA1,PRKAG2,G6PC,RXRA,ABCC3,PPARGC1A,CYP2C8
Aryl Hydrocarbon Receptor Signaling	6.57E00	3.9E-01	-1.372	TRIP11,POLA1,RBL1,MYC,NR2F1,RB1,ALDH1L1,NCOA7,CYP1A2,GSTM2,NR0B2,MAPK3,GSTA1,AHR,ALDH6A1,GSTK1,TP53,RBL2,MGST1,TFDP1,GSTM3,CDK6,ALDH8A1,ALDH9A1,CCND2,ALDH1A2,TGFB3,ALDH3B1,ALDH18A1,RXRA,CDK2,ALDH4A1,NQO2,CDK4,SMARCA4,CHEK1,TGM2,CCNA2,GSTT2/GSTT2B,HSP90B1,HSP90AB1,NEDD8,NFE2L2,CHEK2,GSTA2,GSTM1,SRC,CYP1A1,NFIC,GSTA4,NQO1,BAX,FOS,CCNE1,NFIA,NFIB,MCM7
Mismatch Repair in Eukaryotes	6.48E00	7.78E-01	NaN	ATP,MSH3,RPA1,RFC5,POLD1,MLH1,PCNA,RFC4,RFC2,MSH6,SLC19A1,FEN1,EXO1,RFC3
NRF2-mediated Oxidative Stress Response	6.43E00	3.63E-01	0.870	AKR7A3,PIK3R1,HRAS,DNAJC3,GCLC,KRAS,DNAJC15,GSTM2,MAP2K2,MAPK3,DNAJA3,GSTA1,IRS2,UBE2E3,GCLM,DNAJC16,ACTA1,CBR1,GSTK1,PIK3C2B,MGST1,DNAJB12,DNAJC9,GSTM3,DNAJC19,JUNB,GSR,DNAJC5,ERP29,ACTA2,PTPN11,PRKCD,PIK3CD,MAP2K3,SQSTM1,ACTG1,ENC1,HACD3,ABCC4,MAP2K5,EPHX1,USP14,NQO2,ABCC2,MAP3K5,MAFG,GSTT2/GSTT2B,HMOX1,PRKCE,PIK3R2,FKBP5,NFE2L2,GSTA2,GSTM1,MAP2K7,NRAS,GRB2,GSTA4,ACTB,NQO1,HERPUD1,DNAJB9,DNAJC2…
Coagulation System	6.36E00	6E-01	-0.655	KNG1,F12,PROC,PLAUR,VWF,F7,SERPINF2,FGG,PLG,F11,F9,SERPINC1,PROS1,F5,SERPINA1,FGB,FGA,SERPINE1,TFPI,A2M,F13B
Xenobiotic Metabolism Signaling	6.14E00	3.29E-01	NaN	UGT2B28,CYP3A7,UGT2B7,PIK3R1,PPP2R5B,PPP2R3B,HRAS,GCLC,KRAS,MAPK13,CES2,CHST15,MAOB,ALDH1L1,CYP1A2,GSTM2,MAP2K2,NR1I2,CYP3A5,MAPK3,SULT1A3/SULT1A4,GSTA1,IRS2,UGT2B11,FMO4,AHR,ALDH6A1,MAP3K2,GSTK1,PIK3C2B,MAP3K14,MGST1,UGT2B4,UGT2B17,GSTM3,ALDH8A1,MAPK12,UGT1A1,SULT2A1,ALDH9A1,PPP2R1A,PTPN11,PRKCD,ALDH1A2,NCOA1,ALDH3B1,PIK3CD,MAP2K3,ALDH18A1,SLCO1B1,RXRA,NDST1,MAP2K5,ALDH4A1,ABCC2,NQO2,MAP3K5,FMO5…
Clathrin-mediated Endocytosis Signaling	6.11E00	3.55E-01	NaN	CSNK2A1,RAB5C,AP2B1,APOC4,PIK3R1,WASL,SH3GLB1,VEGFA,PPP3R1,STAM,IRS2,ITGB4,ACTA1,PIK3C2B,USP9X,ITGA5,PCYOX1,PPP3CC,UBD,SH3GL1,ARRB2,CBL,ORM1,ACTA2,PTPN11,CDC42,PIP5K1C,CLTA,TFRC,PIK3CD,ACTG1,CTTN,RBP4,APOE,APOA4,LPA,ARPC1B,PICALM,APOF,VEGFB,APOC2,RAB5B,PDGFC,LYZ,AP1G2,ARRB1,DAB2,ARPC3,S100A8,SERPINA1,PIK3R2,CSNK2B,LDLRAP1,HGS,RAB4B,ITGB1,SRC,GRB2,ACTB,SAA4,APOL1,CSNK2A2,ITGB2,LDLR,APOC1,ORM2,UBC,…
AMPK Signaling	5.9E00	3.5E-01	-1.109	PFKFB1,PRKAB1,CPT1B,PIK3R1,PPP2R5B,PPP2R3B,PDPK1,SMARCD2,MAPK13,NOS3,ELAVL1,NAD+,GYS1,FASN,SMARCB1,PRKAA1,IRS2,HNF4A,ADRA1B,AKT1S1,PIK3C2B,RPS6KB1,ACACB,SLC2A1,EEF2,AK3,MAPK12,MLST8,GYS2,PPP2R1A,PTPN11,CPT2,PIK3CD,MAP2K3,MLYCD,PPAT,PHF10,TSC1,LEP,PFKL,SMARCA4,CCNA2,PCK2,FOXO3,CREB1,RPTOR,PRKAR1B,PPP2R5C,PPP2R2C,PIK3R2,EEF2K,CHRNA5,GNB1L,SRC,CHRNA4,GRB2,PPP2R5D,ACTB,PRKAR2A,SMARCD1,PFKP,PPM1G,PPP2…
Cyclins and Cell Cycle Regulation	5.4E00	4.36E-01	1.961	PA2G4,SUV39H1,CUL1,PPP2R5B,ABL1,CDK4,PPP2R3B,E2F6,RB1,CCNA2,HDAC11,E2F5,PPP2R5C,PPP2R2C,CDC25A,TP53,TFDP1,HDAC2,CDK7,WEE1,PPP2R5D,CDK6,PPP2R5A,SIN3A,SKP2,CCNB1,MYT1,CCNE1,PPP2R1A,CDKN2D,CCND2,TGFB3,PPP2R1B,CDK2
EIF2 Signaling	5.39E00	3.45E-01	3.795	PIK3R1,RPS23,PDPK1,HRAS,KRAS,RPL35A,EIF2A,RPS7,EIF1,EIF4G2,RPL13,MAP2K2,EIF3B,EIF3D,MAPK3,RPL23A,EIF5,IRS2,RPS2,RPL36,PPP1CA,PABPC1,RPL32,PIK3C2B,RPL29,RPL7L1,RPL12,EIF2S3,RPL37A,RPL28,RPL9,EIF3M,RPL15,RPL8,PTPN11,EIF4A3,RPL6,PIK3CD,RPS15A,RPL13A,EIF2AK4,EIF2B4,RPL36A,RPL7A,EIF2B2,RPS4X,SHC1,PPP1CC,UBA52,RPL39L,PIK3R2,RPS5,RPS24,RPL4,NRAS,GRB2,RPL34,RPL17,RPS21,EIF3G,EIF3F,RPS4Y1,RPS15,RPS26,AGO3…
Sertoli Cell-Sertoli Cell Junction Signaling	5.39E00	3.49E-01	NaN	TUBA1B,AXIN1,CLDN19,TGFBR3,HRAS,KRAS,CLDN7,MAPK13,NOS3,CLDN6,TUBB,TJAP1,MAP2K2,MAPK3,CGN,TUBA1C,MTMR2,ACTA1,MAP3K2,MAP3K14,TUBB3,TUBB2A,ITGA5,MAPK12,CLDN23,ACTA2,CDC42,JAM3,ZAK,TGFB3,MAP2K3,ACTG1,SPTBN1,ATP,CLDN15,MYO7A,NECTIN3,CTNNA1,SYMPK,MAP3K5,TUBB2B,SORBS1,PRKAR1B,ITGB1,SPTBN2,SRC,TUBB1,MAP2K7,NRAS,ACTB,ITGA2,TUBG1,PRKAR2A,TUBA4A,YBX3,MAPK14,TUBA1A,TUBB6,CLDN1,WAS,PRKAG2,CLDN2,ELK1,A2M,CLDN3
IGF-1 Signaling	5.38E00	3.98E-01	0.870	IGFBP4,SOCS3,CSNK2A1,CTGF,BAD,PIK3R1,SRF,PDPK1,HRAS,KRAS,IGFBP7,YWHAQ,SHC1,MAP2K2,MAPK3,FOXO3,PRKAR1B,SOCS2,IRS2,IGFBP1,CSNK2B,PIK3R2,RPS6KB1,IGFBP6,PIK3C2B,NEDD4,NRAS,YWHAE,GRB2,YWHAB,PRKAR2A,SOCS4,STAT3,GRB10,CSNK2A2,FOS,PTPN11,IGFBP3,PRKAG2,PIK3CD,SFN,ELK1,SOCS5
PI3K/AKT Signaling	5.34E00	3.8E-01	1.067	GAB2,TSC1,BAD,PIK3R1,NFKBIE,GDF15,PPP2R5B,PDPK1,HRAS,PPP2R3B,KRAS,MAP3K5,NOS3,YWHAQ,SHC1,IKBKB,IKBKG,HSP90B1,GYS1,HSP90AB1,MAP2K2,MAPK3,INPP5B,FOXO3,PPP2R5C,PPP2R2C,PIK3R2,MCL1,ITGB1,TP53,RPS6KB1,NRAS,YWHAE,GRB2,YWHAB,PPP2R5D,ITGA2,ITGA5,IKBKE,INPP5D,PPP2R5A,GYS2,SYNJ2,BCL2L1,PPP2R1A,LIMS1,PIK3CD,SFN,PPP2R1B
Germ Cell-Sertoli Cell Junction Signaling	5.3E00	3.52E-01	NaN	TUBA1B,AXIN1,PIK3R1,WASL,HRAS,PDPK1,KRAS,TUBB,LIMK1,TGFBR2,PAK1,RHOG,CFL2,MAP2K2,MAPK3,TUBA1C,MTMR2,IRS2,ACTA1,MAP3K2,RND2,PIK3C2B,MAP3K14,TUBB3,CFL1,TUBB2A,MAPK12,GSN,ACTA2,PTPN11,RND3,CDC42,TGFB3,PIK3CD,MAP2K3,ACTG1,MYO7A,NECTIN3,CTNNA1,MAP3K5,TUBB2B,RHOD,SORBS1,PIK3R2,RHOF,ITGB1,SRC,TUBB1,MAP2K7,PAK4,NRAS,GRB2,ACTB,ITGA2,TUBG1,TUBA4A,TUBA1A,MAPK14,TUBB6,FER,A2M,CTNND1
Apoptosis Signaling	5.23E00	4.16E-01	0.845	GAS2,BAD,NFKBIE,HRAS,KRAS,MAP3K5,DFFA,DIABLO,IKBKB,IKBKG,MAP2K2,MAPK3,BID,PRKCE,HTRA2,BIRC3,CAPN10,MCL1,TP53,CAPN5,MAP3K14,MAP2K7,NRAS,LMNA,PLCG1,IKBKE,BAX,BAK1,BCL2L1,CAPNS1,CASP2,DFFB,RPS6KA1,MAP4K4,BCL2L11,CAPN3,BIRC2
Role of CHK Proteins in Cell Cycle Checkpoint Control	5.04E00	4.73E-01	0.471	PPP2R5B,PPP2R3B,MRE11A,RAD50,CHEK1,E2F6,RFC2,E2F5,SLC19A1,PPP2R5C,PPP2R2C,CHEK2,CDC25A,TP53,CDC25C,PPP2R5D,MDC1,RPA1,RFC5,PPP2R5A,PPP2R1A,PCNA,RFC4,PPP2R1B,CDK2,RFC3
Regulation of eIF4 and p70S6K Signaling	5E00	3.54E-01	0.000	PIK3R1,RPS23,PPP2R5B,PDPK1,HRAS,PPP2R3B,KRAS,MAPK13,EIF2A,RPS7,EIF1,MAP2K2,EIF4G2,EIF3B,EIF4EBP3,EIF3D,MAPK3,IRS2,RPS2,PABPC1,PIK3C2B,RPS6KB1,ITGA5,EIF2S3,MAPK12,EIF3M,PPP2R1A,PTPN11,EIF4A3,PIK3CD,RPS15A,EIF2B4,EIF2B2,RPS4X,SHC1,PPP2R5C,PPP2R2C,PIK3R2,RPS5,RPS24,ITGB1,NRAS,GRB2,PPP2R5D,ITGA2,RPS21,PPP2R5A,EIF3G,EIF3F,RPS4Y1,RPS15,MAPK14,RPS26,AGO3,EIF3I,PPP2R1B,EIF3L
Mitotic Roles of Polo-Like Kinase	4.78E00	4.39E-01	2.000	KIF23,CDC20,PTTG1,PPP2R5B,ANAPC10,PPP2R3B,CDC23,ANAPC1,CDC25B,HSP90B1,HSP90AB1,PPP2R5C,PPP2R2C,ANAPC11,CHEK2,CDC25A,CDC25C,ESPL1,PPP2R5D,WEE1,PRC1,ANAPC7,PPP2R5A,CCNB1,PPP2R1A,PKMYT1,FBXO5,PPP2R1B,KIF11
mTOR Signaling	4.74E00	3.32E-01	1.809	PLD2,PRKAB1,PIK3R1,RPS23,PPP2R5B,PPP2R3B,HRAS,PDPK1,KRAS,VEGFA,RPS7,RHOG,EIF4G2,EIF3B,EIF3D,MAPK3,PRKAA1,IRS2,RPS2,AKT1S1,RND2,PIK3C2B,RPS6KB1,DDIT4,MLST8,EIF3M,PPP2R1A,RND3,PTPN11,EIF4A3,PRKCD,PIK3CD,RPS15A,RPS6KA1,TSC1,RPS6KA3,VEGFB,FKBP1A,PDGFC,RPS4X,HMOX1,RHOD,GPLD1,RPTOR,PRKCE,PPP2R2C,PPP2R5C,PIK3R2,RPS5,RHOF,GNB1L,RPS24,NRAS,GRB2,PPP2R5D,RPS21,PLD6,PPP2R5A,EIF3G,EIF3F,RPS4Y1,RPS15,RPS26,EIF…
Chronic Myeloid Leukemia Signaling	4.63E00	3.85E-01	NaN	GAB2,BAD,PA2G4,PIK3R1,SUV39H1,CDK4,ABL1,HRAS,KRAS,CRK,RBL1,CBLC,MYC,TGFBR2,E2F6,IKBKB,RB1,IKBKG,MAP2K2,MAPK3,HDAC11,E2F5,IRS2,PIK3R2,TP53,PIK3C2B,STAT5A,RBL2,NRAS,HDAC2,TFDP1,GRB2,CRKL,CDK6,IKBKE,SIN3A,BCL2L1,PTPN11,TGFB3,PIK3CD
Remodeling of Epithelial Adherens Junctions	4.48E00	4.26E-01	1.667	TUBA1B,NME1,RAB5C,ARPC1B,CTNNA1,RAB5B,TUBB,CLIP1,TUBB2B,ARPC3,TUBA1C,HGS,ACTA1,SRC,TUBB1,TUBB3,MAPRE1,ACTB,TUBG1,TUBB2A,TUBA4A,TUBA1A,ACTA2,TUBB6,DNM1L,ACTG1,ARPC4,MAPRE3,CTNND1
Cell Cycle: G2/M DNA Damage Checkpoint Regulation	4.47E00	4.69E-01	-0.655	TP53,CDC25C,CKS2,YWHAE,YWHAB,CDK7,WEE1,CUL1,ABL1,AURKA,CCNB1,SKP2,CHEK1,YWHAQ,CDC25B,GADD45A,CKS1B,TOP2A,PKMYT1,BORA,RPS6KA1,SFN,CHEK2
ATM Signaling	4.38E00	4.41E-01	2.558	GADD45B,ABL1,MRE11A,TDP1,MAPK13,RAD50,CHEK1,RAD51,GADD45A,FANCD2,CREB1,BID,BLM,CHEK2,CDC25A,TP53,CDC25C,TRIM28,MDC1,MAPK12,CCNB1,MAPK14,SMC2,H2AFX,TP53BP1,CDK2
Estrogen Receptor Signaling	4.35E00	3.59E-01	NaN	MED23,POLR2D,CCNC,HRAS,KRAS,G6PC3,SMARCA4,SHC1,POLR2A,POLR2C,THRAP3,NR0B2,PCK2,MAP2K2,MAPK3,GTF2H5,MED16,NCOR1,IGFBP1,POLR2L,POLR2I,SRC,PELP1,NRAS,MED20,GRB2,CDK7,HIST1H3C,TBP,HNRNPD,GTF2F1,PCK1,ERCC2,MED6,MED12,MED27,TAF6L,TAF4,GTF2E1,SPEN,NCOA1,G6PC,MED24,CARM1,PPARGC1A,TAF15
Cell Cycle Regulation by BTG Family Proteins	4.28E00	5.14E-01	1.414	PPP2R5D,PPP2R5B,CDK4,BTG1,PPP2R3B,PPP2R5A,PRMT1,RB1,E2F6,CCNE1,PPP2R1A,CNOT7,BTG2,E2F5,PPP2R5C,PPP2R2C,PPP2R1B,CDK2
Non-Small Cell Lung Cancer Signaling	4.27E00	3.98E-01	1.043	BAD,PA2G4,PIK3R1,SUV39H1,CDK4,ABL1,PDPK1,HRAS,KRAS,RB1,STK4,MAP2K2,MAPK3,FOXO3,IRS2,ERBB2,PIK3R2,RASSF5,EGFR,RASSF1,TP53,PIK3C2B,NRAS,TFDP1,GRB2,CDK6,PLCG1,ITPR1,SIN3A,PTPN11,ITPR3,PIK3CD,RXRA
Complement System	4.26E00	5E-01	0.258	CFD,SERPING1,C4BPB,MASP2,C1S,MASP1,C8A,CD46,C1QB,C1R,ITGB2,MBL2,C4BPA,CFI,CFB,C8B,C1QBP,CFH,C8G
Protein Ubiquitination Pathway	4.2E00	3.09E-01	NaN	HLA-B,DNAJC3,DNAJC15,PSMB8,HSPA5,TCEB1,USP48,DNAJC28,PAN2,HSPA4,phosphate,UBE2E3,ANAPC11,PSMA2,NEDD4L,BIRC3,DNAJC16,PSMA6,DNAJB12,PSMB5,DNAJC9,USP38,DNAJC27,DNAJC19,USP9X,PSMC4,DNAJC25,SKP2,UBD,CBL,DNAJC5,USP32,UBE2G1,HSPB11,CRYAA/LOC102724652,TAP2,UBE2E1,VHL,UBE2I,UBE2C,USP21,B2M,USP14,ATP,CDC20,USP35,DNAJC12,CUL1,USP11,ANAPC10,CDC23,USP39,ANAPC1,HSP90B1,PSMD10,HSP90AB1,USP47,UBE2V1,AMFR,HSPA4L,…
Pancreatic Adenocarcinoma Signaling	4.07E00	3.58E-01	-0.354	PLD2,BAD,PA2G4,PIK3R1,SUV39H1,CDK4,ABL1,VEGFB,KRAS,PDGFC,RAD51,TGFBR2,VEGFA,HMOX1,RB1,E2F6,MAP2K2,MAPK3,GPLD1,E2F5,IRS2,ERBB2,PIK3R2,STAT1,EGFR,TP53,PIK3C2B,TFDP1,GRB2,STAT3,PLD6,MAPK12,BIRC5,SIN3A,BCL2L1,CCNE1,PTPN11,CDC42,TGFB3,PIK3CD,ELK1,NOTCH1,CDK2
ERK/MAPK Signaling	4.03E00	3.2E-01	-0.762	BAD,PIK3R1,PPP2R5B,SRF,PPP2R3B,HRAS,KRAS,MYC,YWHAQ,PAK1,ELF3,MAP2K2,ETS2,MAPK3,IRS2,PPP1CA,ETS1,PIK3C2B,YWHAB,CRKL,HIST1H3C,ITGA5,STAT3,PPP2R1A,DUSP9,PLA2G2D,ARAF,PTPN11,DUSP1,PRKCD,PLA2G4B,PIK3CD,DUSP4,RPS6KA1,FYN,PPP1R3C,DUSP6,CRK,ELF4,SHC1,PPP1CC,CREB1,PRKAR1B,PRKCE,PPP2R2C,PPP2R5C,PIK3R2,PLA2G12B,STAT1,ITGB1,SRC,PAK4,NRAS,GRB2,PPP2R5D,ITGA2,PLA2G4C,PRKAR2A,PLA2G1B,PLCG1,PPP2R5A,FOS,PRKAG2,ELK…
Breast Cancer Regulation by Stathmin1	3.89E00	3.16E-01	NaN	TUBA1B,PIK3R1,PPP2R5B,PPP2R3B,HRAS,ARHGEF1,KRAS,TUBB,LIMK1,STMN1,ROCK2,E2F6,PAK1,MAP2K2,MAPK3,TUBA1C,IRS2,PPP1CA,TP53,PIK3C2B,TUBB3,TUBB2A,ARHGEF17,ITPR1,PPP2R1A,PTPN11,CDC42,PRKCD,ITPR3,PIK3CD,ARHGEF18,CDK2,ATP,PPP1R3C,GNG7,TUBB2B,SHC1,PPP1CC,RB1CC1,E2F5,PRKAR1B,PRKCE,PPP2R2C,PPP2R5C,ARHGEF2,ARHGEF3,PIK3R2,GNB1L,GNG5,CAMK2B,TUBB1,NRAS,ARHGEF12,GRB2,PPP2R5D,TUBG1,PRKAR2A,TUBA4A,PPP2R5A,CALM1 (inc…
Production of Nitric Oxide and Reactive Oxygen Species in Macrophages	3.77E00	3.17E-01	-2.646	PPARA,APOC4,PIK3R1,PPP2R5B,PPP2R3B,ARG2,MAPK13,IKBKB,IKBKG,RHOG,CYBA,MAPK3,IRS2,PPP1CA,MAP3K2,RND2,PIK3C2B,MAP3K14,PCYOX1,MAPK12,IRF1,PPP2R1A,ORM1,RND3,PTPN11,PRKCD,PIK3CD,IRF8,RBP4,APOE,APOA4,LPA,APOF,NFKBIE,PPP1R3C,APOC2,MAP3K5,PPP1CC,LYZ,RHOD,PRKCE,SERPINA1,PPP2R2C,PPP2R5C,S100A8,PIK3R2,STAT1,RHOF,MAP2K7,GRB2,PPP2R5D,PLCG1,IKBKE,SAA4,PPP2R5A,APOL1,FOS,MAPK14,CAT,APOC1,ORM2,PPP2R1B,APOC3
Mechanisms of Viral Exit from Host Cells	3.7E00	4.63E-01	NaN	NEDD4,ACTB,SH3GLB1,LMNB1,VPS37C,SH3GL1,CHMP4A,CHMP6,VPS25,ACTA2,CHMP2A,PRKCD,VPS36,PRKCE,XPO1,LMNB2,ACTG1,ACTA1,CHMP3
Unfolded protein response	3.67E00	4.26E-01	NaN	CALR,MAP2K7,DDIT3,INSIG1,CEBPD,DNAJC3,OS9,MAP3K5,HSPA5,DNAJB9,CEBPG,EIF2A,SEL1L,HSPA4,SYVN1,HSP90B1,UBXN4,SREBF1,EDEM1,ERO1B,CD82,NFE2L2,AMFR
Extrinsic Prothrombin Activation Pathway	3.67E00	6.11E-01	-1.000	F12,SERPINC1,PROS1,F5,PROC,F7,FGB,TFPI,FGA,F13B,FGG
14-3-3-mediated Signaling	3.65E00	3.41E-01	1.134	TSC1,TUBA1B,BAD,PIK3R1,NOTUM,HRAS,KRAS,MAP3K5,TUBB,TUBB2B,YWHAQ,MAP2K2,MAPK3,PRKCE,TUBA1C,IRS2,PIK3R2,AKT1S1,TUBB1,PIK3C2B,SRC,TUBB3,NRAS,YWHAE,GRB2,YWHAB,EDC3,TUBB2A,TUBG1,TUBA4A,PLCG1,BAX,PLCL2,MAPK12,FOS,TUBA1A,CBL,TUBB6,PTPN11,PRKCD,MAPT,PIK3CD,RPS6KA1,SFN,ELK1
Glucocorticoid Receptor Signaling	3.61E00	2.94E-01	NaN	POLR2D,PRKAB1,SGK1,PIK3R1,HRAS,SMARCD2,KRAS,MAPK13,HSPA5,CD163,TSC22D3,FGG,IL1R2,TGFBR2,HSPA4,IKBKB,IKBKG,MAP2K2,MAPK3,PPP3R1,SMARCB1,PRKAA1,IRS2,SERPINE1,POLR2L,CREBZF,POLR2I,STAT5A,PIK3C2B,MAP3K14,CDK7,TBP,GTF2F1,TAT,PCK1,PPP3CC,STAT3,ERCC2,MAPK12,BCL2L1,PTPN11,TAF4,DUSP1,IL1RN,TGFB3,NCOA1,PIK3CD,NR3C2,PHF10,UBE2I,NFKBIE,SMARCA4,SHC1,HSP90B1,NFAT5,POLR2A,AR,POLR2C,PCK2,HSP90AB1,CREB1,FOXO3,GTF2…
LPS-stimulated MAPK Signaling	3.52E00	3.72E-01	0.365	PIK3R1,NFKBIE,SRF,HRAS,KRAS,MAP3K5,MAPK13,IKBKB,IKBKG,PAK1,MAP2K2,MAPK3,CREB1,PRKCE,IRS2,LBP,PIK3R2,MAP3K14,PIK3C2B,NRAS,GRB2,IKBKE,MAPK12,FOS,MAPK14,PTPN11,CDC42,PRKCD,CD14,MAP2K3,PIK3CD,ELK1
EGF Signaling	3.52E00	3.89E-01	0.756	CSNK2A1,PIK3R1,SRF,HRAS,MAPK13,SHC1,MAPK3,IRS2,CSNK2B,PIK3R2,STAT1,EGFR,RPS6KB1,SRC,PIK3C2B,MAP2K7,GRB2,PLCG1,STAT3,ITPR1,MAPK12,CSNK2A2,FOS,MAPK14,PTPN11,ITPR3,PIK3CD,ELK1
Interferon Signaling	3.49E00	4.72E-01	-2.000	OAS1,MX1,IRF9,PSMB8,BAX,IFNAR2,IFITM2,BAK1,IRF1,ISG15,IFITM3,IFIT1,IFI6,STAT2,STAT1,IFNAR1,IFITM1
Triacylglycerol Biosynthesis	3.39E00	4.11E-01	NaN	ABHD5,LPCAT3,DGAT2,AGPAT1,MOGAT3,LPGAT1,PLPP1,ELOVL6,MOGAT1,GPAM,AGPAT5,LPIN1,PPP2R2D,LPCAT1,AGPAT2,MBOAT1,DBT,phosphate,LPIN2,GPAT3,DGAT1,AGPAT3,MBOAT7
RAR Activation	3.39E00	3.1E-01	NaN	CSNK2A1,CYP26A1,PIK3R1,SMARCD2,PDPK1,MAPK13,RBP1,VEGFA,NR2F1,RDH16,SMARCB1,ZBTB16,STAT5A,CDK7,ERCC2,MAPK12,TAF4,DUSP1,PRKCD,ALDH1A2,IGFBP3,NCOA1,TGFB3,PIK3CD,PML,RXRA,PHF10,RBP4,MAP3K5,RPL7A,SMARCA4,TRIM24,PNRC1,PRKAR1B,GTF2H5,PRKCE,NCOR1,PIK3R2,CSNK2B,SRC,PRMT2,RDH11,ACTB,SMAD6,SMAD7,PRKAR2A,SMARCD1,PRMT1,FOS,CSNK2A2,BRD7,MAPK14,PRKAG2,RDH12,RDH5,SMARCC1,RBP5,CARM1,SCAND1,ADH4,PPARGC1A
FAK Signaling	3.37E00	3.53E-01	NaN	FYN,PIK3R1,HMMR,PDPK1,HRAS,KRAS,CRK,PAK1,MAP2K2,MAPK3,IRS2,PIK3R2,CAPN10,ACTA1,EGFR,CAPN5,ITGB1,SRC,PIK3C2B,PAK4,NRAS,GRB2,ASAP1,ACTB,ITGA2,PLCG1,ITGA5,GIT2,CAPNS1,PTPN11,ACTA2,WAS,PIK3CD,TNS1,ACTG1,CAPN3
Semaphorin Signaling in Neurons	3.35E00	4.15E-01	NaN	DPYSL2,RND2,ITGB1,PLXNA1,FYN,PAK4,ARHGEF12,CFL1,LIMK1,ROCK2,PAK1,SEMA4D,RHOG,CFL2,CDK5,RND3,RHOD,MAPK3,PLXNB1,RHOF,ARHGAP1,NRP1
Induction of Apoptosis by HIV1	3.31E00	4E-01	0.626	TP53,MAP3K14,MAP2K7,SLC25A4,NFKBIE,SLC25A3,IKBKE,MAP3K5,BAX,MAPK12,DFFA,BAK1,DIABLO,BCL2L1,IKBKB,TRADD,IKBKG,RIPK1,DFFB,BID,IKBKAP,HTRA2,BIRC3,BIRC2
Salvage Pathways of Pyrimidine Ribonucleotides	3.31E00	3.45E-01	NaN	NME1,ATP,SGK1,CDK4,NME2,CDA,NME7,NME6,LIMK1,IRAK1,PAK1,APOBEC3F,CDK5,MAP2K2,PIM1,MAPK3,PRPF4B,PRKAA1,phosphate,PRKCE,CDK18,CDK7,UPP1,CDK6,CSNK1D,MAPK6,GRK5,PCK1,PKN1,ARAF,PRKCD,GRK6,MAP2K3,G6PC,UCK2,NEK2,UCKL1,CDK2
Tight Junction Signaling	3.31E00	3.17E-01	NaN	MYH10,CLDN19,PPP2R5B,PPP2R3B,MYL6B,CLDN7,CLDN6,PARD6A,TGFBR2,NSF,CGN,VAMP3,CSTF2,ACTA1,MYL9,PPP2R1A,CLDN23,ACTA2,JAM3,CDC42,TGFB3,MYH3,ACTG1,CPSF2,CLDN15,VAPA,NECTIN3,CTNNA1,CDK4,CPSF1,SYMPK,CPSF4,LLGL1,PRKAR1B,PPP2R5C,PPP2R2C,ARHGEF2,NAPB,PPP2R5D,ACTB,PRKAR2A,YBX3,PPP2R5A,FOS,CLDN1,NUDT21,PRKAG2,CPSF3,CLDN2,PATJ,CSTF3,PPP2R1B,CLDN3
Molecular Mechanisms of Cancer	3.29E00	2.77E-01	NaN	BMP4,AXIN1,SUV39H1,PIK3R1,HRAS,ARHGEF1,KRAS,MAPK13,RBL1,RB1,PAK1,IRS2,TP53,RND2,PIK3C2B,STK36,TFDP1,CDK7,ITGA5,ARHGEF17,TCF3,CCND2,MAP2K3,PIK3CD,ARHGEF18,CFLAR,NOTCH1,FYN,ATP,CDK4,CTNNA1,BMPR2,CRK,MAP3K5,CHEK1,DIABLO,RHOD,E2F5,BID,PRKCE,ARHGEF3,PIK3R2,BMP1,CAMK2B,ITGB1,GRB2,GNA12,ITGA2,BAK1,SIN3A,ARHGEF5,FOS,CDKN2D,CCNE1,LRP1,CTNND1,BIRC2,GAB2,WNT3,BAD,MYC,TGFBR2,E2F6,RHOG,MAP2K2,MAPK3,BIRC3,CDC2…
PPARα/RXRα Activation	3.28E00	3.11E-01	-0.493	PPARA,GPD1,PRKAB1,CD36,TGFBR3,CPT1B,HRAS,KRAS,ABCA1,TGFBR2,IL1R2,NR2F1,IKBKB,IKBKG,NR0B2,MAP2K2,MAPK3,FASN,PRKAA1,IL1RAP,MAP3K14,ACAA1,NCOA6,NR2C2,PLCL2,MED12,TGFB3,MAP2K3,ADIPOR2,RXRA,MED23,ATP,NFKBIE,NOTUM,BMPR2,SHC1,HSP90B1,HSP90AB1,CLOCK,PRKAR1B,NCOR1,MAP2K7,NRAS,GRB2,ACOX1,CYP2C18,CKAP5,PRKAR2A,PLCG1,BCL3,IKBKE,MAPK14,PRKAG2,MED24,MAP4K4,CYP2C8,PPARGC1A
FLT3 Signaling in Hematopoietic Progenitor Cells	3.26E00	3.65E-01	0.180	GAB2,BAD,PIK3R1,RPS6KA3,PDPK1,HRAS,KRAS,MAPK13,SHC1,MAP2K2,MAPK3,CREB1,IRS2,PIK3R2,STAT1,STAT5A,STAT6,RPS6KB1,PIK3C2B,NRAS,GRB2,STAT3,MAPK12,INPP5D,MAPK14,CBL,PTPN11,STAT2,PIK3CD,RPS6KA1,ELK1
Neuregulin Signaling	3.18E00	3.55E-01	1.569	BAD,PIK3R1,PDPK1,HRAS,KRAS,CRK,CDK5R1,MYC,SHC1,HSP90B1,CDK5,HSP90AB1,MAP2K2,MAPK3,GRB7,PRKCE,ERBB2,PIK3R2,EGFR,ITGB1,STAT5A,RPS6KB1,SRC,NRAS,GRB2,CRKL,ITGA2,PLCG1,ITGA5,ERBB3,PTPN11,PRKCD,ELK1
Phosphatidylglycerol Biosynthesis II (Non-plastidic)	3.18E00	4.39E-01	NaN	NADPH,ABHD5,LPCAT3,AGPAT1,PGS1,LPGAT1,CDS2,GPAM,TAMM41,AGPAT5,LPCAT1,AGPAT2,NADP,MBOAT1,phosphate,GPAT3,AGPAT3,MBOAT7
IL-6 Signaling	3.14E00	3.31E-01	-1.265	SOCS3,CSNK2A1,PIK3R1,NFKBIE,SRF,HRAS,KRAS,MAPK13,IL1R2,VEGFA,SHC1,IKBKB,IKBKG,MAP2K2,MAPK3,IRS2,CSNK2B,LBP,PIK3R2,IL1RAP,MCL1,PIK3C2B,MAP3K14,MAP2K7,NRAS,GRB2,IKBKE,STAT3,MAPK12,COL1A1,CSNK2A2,FOS,IL18,MAPK14,PTPN11,IL1RN,CD14,MAP2K3,PIK3CD,ELK1,A2M,MAP4K4
Cleavage and Polyadenylation of Pre-mRNA	3.14E00	6.67E-01	NaN	CPSF2,NUDT21,CPSF1,CSTF2,CPSF3,CSTF3,CPSF4,WDR33
IL-10 Signaling	3.13E00	3.75E-01	NaN	SOCS3,NFKBIE,ARG2,MAPK13,IL1R2,HMOX1,IKBKB,IKBKG,LBP,IL1RAP,MAP3K14,IL4R,IL10,BLVRA,FCGR2A,BLVRB,IKBKE,STAT3,MAPK12,FOS,IL18,MAPK14,IL1RN,CD14,MAP2K3,ELK1,MAP4K4
CDP-diacylglycerol Biosynthesis I	3.12E00	4.57E-01	NaN	NADPH,ABHD5,LPCAT3,AGPAT1,LPGAT1,CDS2,GPAM,TAMM41,AGPAT5,LPCAT1,AGPAT2,NADP,MBOAT1,GPAT3,AGPAT3,MBOAT7
Role of Tissue Factor in Cancer	3.08E00	3.31E-01	NaN	FYN,CTGF,PIK3R1,RPS6KA3,HRAS,F7,KRAS,MAPK13,FGG,LIMK1,VEGFA,PAK1,ARRB1,CFL2,MAPK3,FGB,IRS2,PIK3R2,EGFR,TP53,ITGB1,SRC,STAT5A,PIK3C2B,RPS6KB1,NRAS,CFL1,GRB2,GNA12,EGR1,PLAUR,MAPK12,BCL2L1,ARRB2,MAPK14,PTPN11,PDXP,CDC42,PIK3CD,RPS6KA1,FGA
Fatty Acid β-oxidation I	3.07E00	4.22E-01	NaN	ACSL3,ATP,ECHS1,ACAA1,SLC27A2,ACAA2,NAD+,HSD17B8,SLC27A5,SCP2,ACSL5,ACSL4,SLC27A3,EHHADH,ACADM,HSD17B4,SDS,ACSL1,HADH
HIPPO signaling	3.06E00	3.56E-01	-0.853	TEAD4,PPP1R3C,CUL1,PPP2R5B,MST1,PPP2R3B,FRMD6,CSNK1E,YWHAQ,STK4,PPP1CC,LLGL1,AJUBA,phosphate,PPP2R2C,PPP2R5C,PPP1CA,RASSF1,YWHAE,YWHAB,PPP2R5D,CSNK1D,STK3,PPP2R5A,SKP2,ITCH,PPP2R1A,SCRIB,SFN,PATJ,PPP2R1B
Amyloid Processing	3.03E00	4.04E-01	1.897	CAPN5,CSNK2A1,PRKAR2A,CSNK1D,BACE1,MAPK13,MAPK12,CDK5R1,CSNK1E,CSNK2A2,CAPNS1,MAPK14,CDK5,MAPT,MAPK3,PRKAR1B,PRKAG2,PRKCE,CSNK2B,CAPN10,CAPN3
Epithelial Adherens Junction Signaling	3.01E00	3.18E-01	NaN	MYH10,TUBA1B,ARPC1B,MYO7A,TGFBR3,NECTIN3,WASL,CTNNA1,BMPR2,HRAS,KRAS,MYL6B,CRK,TUBB,CLIP1,TUBB2B,TGFBR2,NOTCH2,SORBS1,BAIAP2,ARPC3,TUBA1C,ACTA1,EGFR,SRC,TUBB1,TUBB3,NRAS,ACTB,TUBB2A,TUBG1,TUBA4A,TCF7L1,TCF3,MYL9,MAGI1,TUBA1A,TUBB6,ACTA2,WAS,CDC42,FER,MYH3,NOTCH1,ACTG1,ARPC4,CTNND1
Agrin Interactions at Neuromuscular Junction	2.96E00	3.71E-01	1.633	ITGB1,SRC,PAK4,NRAS,PKLR,ACTB,ITGA2,HRAS,ITGA5,KRAS,ERBB3,MAPK12,ITGAL,LAMC1,ITGB2,PAK1,ACTA2,CDC42,MAPK3,LAMB1,ITGA1,ERBB2,CTTN,ACTG1,ACTA1,EGFR
Actin Nucleation by ARP-WASP Complex	2.96E00	3.93E-01	0.218	RND2,ITGB1,PPP1R12C,NRAS,ARPC1B,GRB2,GNA12,WASL,ITGA2,HRAS,ITGA5,KRAS,ROCK2,RHOG,RND3,RHOD,WAS,CDC42,BAIAP2,ARPC3,RHOF,ARPC4
CDK5 Signaling	2.95E00	3.4E-01	0.174	ATP,PPP1R3C,PPP2R5B,ABL1,HRAS,PPP2R3B,KRAS,MAPK13,CDK5R1,LAMC1,PPP1CC,CDK5,MAP2K2,MAPK3,LAMB1,PRKAR1B,PPP2R2C,PPP2R5C,PPP1CA,ITGB1,NRAS,CABLES1,PPP2R5D,EGR1,ITGA2,PRKAR2A,MAPK6,MAPK12,PPP2R5A,FOSB,PPP2R1A,MAPK14,MAPT,PRKAG2,PPP2R1B
Pyridoxal 5'-phosphate Salvage Pathway	2.92E00	3.65E-01	NaN	ATP,SGK1,CDK4,IRAK1,LIMK1,PAK1,CDK5,MAP2K2,PIM1,PRPF4B,MAPK3,PRKAA1,PRKCE,CDK18,CDK7,CSNK1D,CDK6,MAPK6,GRK5,PKN1,ARAF,PRKCD,GRK6,MAP2K3,G6PC,NEK2,CDK2
PDGF Signaling	2.91E00	3.44E-01	0.522	CSNK2A1,PIK3R1,SRF,ABL1,HRAS,ACP1,KRAS,CRK,PDGFC,MYC,SHC1,MAP2K2,INPP5B,MAPK3,SPHK1,IRS2,CSNK2B,PIK3R2,STAT1,SRC,PIK3C2B,NRAS,GRB2,CRKL,PLCG1,STAT3,INPP5D,SYNJ2,CSNK2A2,FOS,PTPN11,PIK3CD,ELK1
Intrinsic Prothrombin Activation Pathway	2.9E00	4.67E-01	-2.309	KNG1,F12,PROC,FGG,F11,COL1A1,SERPINC1,F9,PROS1,F5,FGB,FGA,COL18A1,F13B
Estrogen-mediated S-phase Entry	2.88E00	5E-01	2.111	MYC,CCNA2,RB1,E2F6,CCNE1,TFDP1,E2F5,CDK4,RBL1,CDK2,SKP2,CDC25A
PPAR Signaling	2.85E00	3.44E-01	0.180	PPARA,NFKBIE,HRAS,KRAS,PDGFC,NR2F1,IL1R2,SHC1,IKBKB,IKBKG,HSP90B1,HSP90AB1,NR0B2,MAP2K2,MAPK3,NCOR1,IL1RAP,STAT5A,MAP3K14,NRAS,PPARD,GRB2,NR1H3,IKBKE,FOS,IL18,IL1RN,NCOA1,RXRA,MAP4K4,SCAND1,PPARGC1A
Virus Entry via Endocytic Pathways	2.85E00	3.33E-01	NaN	B2M,FLNB,FYN,ITSN1,PIK3R1,AP2B1,HLA-B,ABL1,HRAS,KRAS,AP1G2,PRKCE,IRS2,PIK3R2,ITGB4,ACTA1,ITGB1,SRC,PIK3C2B,NRAS,GRB2,ACTB,ITGA2,PLCG1,ITGA5,ITGAL,ITGB2,PTPN11,ACTA2,CDC42,CLTA,PRKCD,TFRC,ITGA1,PIK3CD,ACTG1
ERK5 Signaling	2.84E00	3.75E-01	0.229	RPS6KB1,SRC,NRAS,YWHAE,BAD,SGK1,YWHAB,GNA12,RPS6KA3,MEF2A,HRAS,KRAS,YWHAQ,MYC,FOS,PTPN11,CREB1,FOXO3,RPS6KA1,WNK1,SFN,MAP2K5,MAP3K2,EGFR
Cell Cycle: G1/S Checkpoint Regulation	2.84E00	3.75E-01	-1.886	TP53,RBL2,PA2G4,TFDP1,HDAC2,SUV39H1,CUL1,ABL1,CDK4,CDK6,RBL1,SIN3A,SKP2,MYC,RB1,E2F6,CDKN2D,CCNE1,CCND2,HDAC11,E2F5,TGFB3,CDK2,CDC25A
D-myo-inositol (1,4,5,6)-Tetrakisphosphate Biosynthesis	2.83E00	3.19E-01	NaN	SOCS3,ATP,PPP1R12C,MTMR9,PPP1R1A,EPHX2,NUDT3,PPFIBP2,PPP2R5B,MDP1,PPIP5K1,ACP1,IGBP1,PTPN12,PXYLP1,CDC25B,PPP1CC,DUSP10,PPP1R13B,PTPN1,PGAM5,phosphate,DUSP11,MTMR2,PPP1CA,ALPL,CDC25A,WBP11,PPFIA1,CDC25C,PLPP7,PPP1R8,PPP2R5D,DOT1L,PPTC7,PGAM4,PPP2R5A,PTPN11,PDXP,DUSP1,PPM1H,DUSP23,NUDT1
D-myo-inositol (3,4,5,6)-tetrakisphosphate Biosynthesis	2.83E00	3.19E-01	NaN	SOCS3,ATP,PPP1R12C,MTMR9,PPP1R1A,EPHX2,NUDT3,PPFIBP2,PPP2R5B,MDP1,PPIP5K1,ACP1,IGBP1,PTPN12,PXYLP1,CDC25B,PPP1CC,DUSP10,PPP1R13B,PTPN1,PGAM5,phosphate,DUSP11,MTMR2,PPP1CA,ALPL,CDC25A,WBP11,PPFIA1,CDC25C,PLPP7,PPP1R8,PPP2R5D,DOT1L,PPTC7,PGAM4,PPP2R5A,PTPN11,PDXP,DUSP1,PPM1H,DUSP23,NUDT1
SAPK/JNK Signaling	2.79E00	3.33E-01	1.372	PIK3R1,HRAS,CRK,KRAS,MAP3K5,GNG7,HNRNPK,TRADD,SHC1,GADD45A,DUSP10,IRS2,PIK3R2,GNG5,MAP3K2,TP53,MAP4K2,PIK3C2B,MAP2K7,NRAS,GRB2,CRKL,GNA12,MAPK8IP3,MAPK12,MAP4K3,RIPK1,PTPN11,CDC42,ZAK,FCER1G,DUSP4,PIK3CD,ELK1,MAP4K4
Actin Cytoskeleton Signaling	2.76E00	2.89E-01	1.692	KNG1,MYH10,MPRIP,PIK3R1,WASL,HRAS,PIP4K2B,MYL6B,ARHGEF1,KRAS,SLC9A1,LIMK1,ROCK2,PAK1,DIAPH2,MAP2K2,CFL2,MAPK3,BAIAP2,IRS2,TMSB10/TMSB4X,ARHGAP24,ACTA1,PIK3C2B,CFL1,CRKL,ITGA5,FGD1,GSN,MYL9,ACTA2,PTPN11,CYFIP1,CDC42,PIP5K1C,MYH3,CD14,PIK3CD,ACTG1,PIP4K2C,ABI2,FGD3,FN1,ARPC1B,CRK,PDGFC,SHC1,DIAPH1,IQGAP2,ARPC3,PFN2,PIK3R2,LBP,NCKAP1,ITGB1,PAK4,NRAS,ARHGEF12,GRB2,GNA12,ACTB,ITGA2,BRK1,GIT1,WAS,VAV3,…
PI3K Signaling in B Lymphocytes	2.7E00	3.16E-01	-0.493	FYN,ATF5,PIK3R1,NFKBIE,NOTUM,ABL1,PDPK1,HRAS,KRAS,PLEKHA4,IKBKB,IKBKG,NFAT5,MAP2K2,CARD10,PPP3R1,MAPK3,FOXO3,CREB1,IRS2,PIK3R2,CAMK2B,IL4R,CD19,NRAS,ATF3,PLCG1,IKBKE,PPP3CC,PLCL2,ITPR1,INPP5D,CALM1 (includes others),FOS,CBL,DAPP1,VAV3,ITPR3,PIK3CD,PLEKHA1,PLEKHA2,ELK1
UVA-Induced MAPK Signaling	2.64E00	3.3E-01	0.365	PIK3R1,PARP2,NOTUM,RPS6KA3,HRAS,KRAS,SMPD1,MAPK13,PARP9,SMPD4,MAPK3,IRS2,PIK3R2,STAT1,PARP14,EGFR,TP53,RPS6KB1,PIK3C2B,NRAS,GRB2,PARP10,ZC3HAV1,PARP8,PLCG1,PLCL2,PARP3,MAPK12,BCL2L1,FOS,MAPK14,PTPN11,PIK3CD,RPS6KA1
Telomerase Signaling	2.62E00	3.24E-01	0.174	PIK3R1,PPP2R5B,ABL1,PDPK1,HRAS,PPP2R3B,KRAS,MYC,RB1,SHC1,ELF4,HSP90B1,ELF3,HSP90AB1,MAP2K2,ETS2,HDAC11,MAPK3,PPP2R5C,IRS2,PPP2R2C,PIK3R2,EGFR,ETS1,TP53,PIK3C2B,NRAS,HDAC2,GRB2,PPP2R5D,DKC1,PPP2R5A,PPP2R1A,PTPN11,PIK3CD,PPP2R1B
IL-12 Signaling and Production in Macrophages	2.62E00	3.07E-01	NaN	APOE,APOA4,LPA,APOF,APOC4,PIK3R1,MST1,APOC2,MAPK13,IKBKB,LYZ,IKBKG,MAP2K2,MAPK3,PRKCE,S100A8,SERPINA1,IRS2,PIK3R2,STAT1,PIK3C2B,STAT6,GRB2,IL10,IKBKE,PCYOX1,MAPK12,SAA4,IRF1,APOL1,FOS,IL18,MAPK14,ORM1,PTPN11,PRKCD,ZNF668,NCOA1,TGFB3,APOC1,ORM2,PIK3CD,IRF8,RXRA,RBP4,APOC3
D-myo-inositol-5-phosphate Metabolism	2.61E00	3.05E-01	NaN	SOCS3,ATP,PPP1R12C,MTMR9,PPP1R1A,NUDT3,EPHX2,PPFIBP2,PPP2R5B,MDP1,PPIP5K1,ACP1,PIP4K2B,IGBP1,PTPN12,PXYLP1,CDC25B,PPP1CC,PPP1R13B,DUSP10,PTPN1,PGAM5,phosphate,DUSP11,MTMR2,PPP1CA,ALPL,CDC25A,WBP11,PPFIA1,CDC25C,PLPP7,TMEM55B,PPP1R8,PPP2R5D,DOT1L,PPTC7,PLCG1,PGAM4,PPP2R5A,PTPN11,PDXP,DUSP1,PPM1H,DUSP23,PIP4K2C,NUDT1
Growth Hormone Signaling	2.57E00	3.41E-01	0.000	SOCS3,PIK3R1,RPS6KA3,SRF,PDPK1,MAPK3,PRKCE,SOCS2,IRS2,PIK3R2,STAT1,STAT5A,RPS6KB1,PIK3C2B,GRB2,IGFALS,PLCG1,SOCS4,STAT3,ONECUT1,FOS,PTPN11,PRKCD,IGFBP3,PIK3CD,RPS6KA1,ELK1,A2M,SOCS5
UVC-Induced MAPK Signaling	2.57E00	4.05E-01	1.213	TP53,SRC,NRAS,HRAS,SMPD1,KRAS,MAPK13,MAPK12,FOS,MAPK14,ARAF,SMPD4,MAP2K2,PRKCD,MAPK3,PRKCE,EGFR
TNFR1 Signaling	2.55E00	3.88E-01	0.471	MAP4K2,MAP3K14,PAK4,NFKBIE,TNFAIP3,IKBKE,TANK,FOS,IKBKB,TRADD,PAK1,IKBKG,RIPK1,CRADD,CDC42,CASP2,BID,BIRC3,BIRC2
Integrin Signaling	2.54E00	2.86E-01	1.336	MPRIP,PIK3R1,WASL,HRAS,KRAS,TSPAN3,PAK1,RHOG,MAP2K2,ARF4,MAPK3,GRB7,IRS2,ITGB4,TSPAN4,ACTA1,RND2,CAPN5,PIK3C2B,CRKL,ITGA5,TNK2,GSN,MYL9,ACTA2,RND3,PTPN11,CDC42,ARF3,PIK3CD,ITGA1,ACTG1,CTTN,CAPN3,FYN,ARPC1B,TSPAN7,ABL1,CRK,SHC1,RHOD,PFN2,ARPC3,PIK3R2,RHOF,CAPN10,ITGB1,SRC,PAK4,NRAS,GRB2,ASAP1,ACTB,ITGA2,PLCG1,ITGAL,GIT1,ITGB2,CAPNS1,LIMS1,WAS,NEDD9,ARPC4
Regulation of Actin-based Motility by Rho	2.53E00	3.33E-01	1.671	MPRIP,ARPC1B,WASL,PIP4K2B,MYL6B,LIMK1,PAK1,RHOG,RHOD,BAIAP2,ARPC3,PFN2,RHOF,ACTA1,ITGB1,RND2,PAK4,CFL1,ACTB,ITGA2,ITGA5,GSN,MYL9,RND3,ACTA2,WAS,PIP5K1C,CDC42,ARHGDIA,ARPC4,PIP4K2C
Rac Signaling	2.52E00	3.17E-01	1.622	ABI2,ARPC1B,PIK3R1,PIP4K2B,HRAS,KRAS,PARD6A,CDK5R1,LIMK1,IQGAP2,PAK1,CFL2,MAP2K2,MAPK3,BAIAP2,ARPC3,IRS2,PIK3R2,NCKAP1,ITGB1,PIK3C2B,RPS6KB1,PAK4,MAP2K7,NRAS,CFL1,GRB2,ITGA2,BRK1,ITGA5,PTPN11,PIP5K1C,CDC42,CYFIP1,PIK3CD,ELK1,PIP4K2C,ARPC4
Antiproliferative Role of TOB in T Cell Signaling	2.51E00	4.62E-01	NaN	PABPC1,TGFBR2,CCNA2,RB1,CCNE1,PABPC4,CUL1,TGFB3,CDC34,RPS6KA1,CDK2,SKP2
Prolactin Signaling	2.49E00	3.37E-01	0.378	SOCS3,FYN,PIK3R1,HRAS,PDPK1,KRAS,MYC,SHC1,MAP2K2,MAPK3,PRKCE,SOCS2,IRS2,PIK3R2,STAT1,STAT5A,PIK3C2B,NRAS,GRB2,PLCG1,SOCS4,STAT3,IRF1,FOS,PTPN11,PRKCD,NMI,PIK3CD,SOCS5
NAD Phosphorylation and Dephosphorylation	2.48E00	5E-01	NaN	NNT,NADPH,ATP,ACP2,NADP,ACP1,phosphate,NADK,PXYLP1,NAD+
p38 MAPK Signaling	2.46E00	3.16E-01	-0.730	DDIT3,HMGN1,SRF,RPS6KA3,MAP3K5,MAPK13,IRAK1,CDC25B,IL1R2,TGFBR2,MYC,TRADD,DUSP10,CREB1,EEF2K,STAT1,PLA2G12B,IL1RAP,TP53,RPS6KB1,MAPKAPK3,HIST1H3C,PLA2G4C,MEF2A,PLA2G1B,MAPK12,IL18,MAPK14,PLA2G2D,IL1RN,DUSP1,MAPT,PLA2G4B,TGFB3,MAP2K3,RPS6KA1,ELK1
3-phosphoinositide Biosynthesis	2.46E00	2.89E-01	NaN	SOCS3,MTMR9,EPHX2,PIK3R1,PPP2R5B,PPFIBP2,MDP1,ACP1,PIP4K2B,IGBP1,PPP1R13B,PGAM5,DUSP11,phosphate,MTMR2,IRS2,PPP1CA,CDC25A,PIK3C2B,CD19,PPTC7,PTPN11,PIP5K1C,DUSP1,PPM1H,DUSP23,PIK3CD,PIP4K2C,NUDT1,FYN,ATP,PPP1R12C,PPP1R1A,NUDT3,PPIP5K1,PTPN12,PXYLP1,CDC25B,PPP1CC,DUSP10,PTPN1,ERBB2,PIK3R2,ALPL,EGFR,WBP11,PPFIA1,PLPP7,CDC25C,PPP1R8,GRB2,PPP2R5D,DOT1L,ERBB3,PGAM4,PPP2R5A,PDXP
PTEN Signaling	2.45E00	3.14E-01	-0.845	CSNK2A1,BAD,PIK3R1,TGFBR3,BMPR2,PDPK1,HRAS,KRAS,TGFBR2,IKBKB,SHC1,IKBKG,MAP2K2,BMPR1A,MAPK3,INPP5B,FOXO3,CSNK2B,PIK3R2,MCRS1,EGFR,ITGB1,RPS6KB1,NRAS,GRB2,ITGA2,ITGA5,IKBKE,DDR1,INPP5D,SYNJ2,BCL2L1,CSNK2A2,MAGI1,CBL,CDC42,PIK3CD,BCL2L11
Assembly of RNA Polymerase I Complex	2.44E00	6.67E-01	NaN	POLR1D,POLR1C,POLR1A,TAF1C,TBP,TAF1B
p70S6K Signaling	2.44E00	3.07E-01	0.000	BAD,PIK3R1,PPP2R5B,NOTUM,PDPK1,HRAS,PPP2R3B,KRAS,YWHAQ,SHC1,MAP2K2,MAPK3,PRKCE,PPP2R2C,IRS2,PPP2R5C,EEF2K,PIK3R2,AGT,EGFR,PIK3C2B,SRC,RPS6KB1,CD19,IL4R,NRAS,YWHAE,GRB2,YWHAB,EEF2,PPP2R5D,PLCG1,PLCL2,PPP2R5A,PPP2R1A,PTPN11,MAPT,PRKCD,PIK3CD,SFN,PPP2R1B,AGTR1
3-phosphoinositide Degradation	2.43E00	3.01E-01	NaN	SOCS3,PPP1R12C,MTMR9,PPP1R1A,NUDT3,EPHX2,PPFIBP2,PPP2R5B,MDP1,PPIP5K1,ACP1,IGBP1,PTPN12,PXYLP1,CDC25B,PPP1CC,PPP1R13B,INPP5B,DUSP10,PTPN1,PGAM5,phosphate,DUSP11,MTMR2,PPP1CA,ALPL,CDC25A,WBP11,PPFIA1,CDC25C,PLPP7,TMEM55B,PPP1R8,PPP2R5D,DOT1L,PPTC7,PGAM4,INPP5D,PPP2R5A,SYNJ2,PTPN11,PDXP,DUSP1,PPM1H,DUSP23,NUDT1
IL-3 Signaling	2.43E00	3.37E-01	-0.756	GAB2,BAD,PIK3R1,HRAS,KRAS,SHC1,PAK1,MAP2K2,MAPK3,PPP3R1,PRKCE,IRS2,PIK3R2,STAT1,STAT5A,STAT6,PIK3C2B,NRAS,GRB2,CRKL,STAT3,PPP3CC,INPP5D,FOS,PTPN11,PRKCD,PIK3CD,ELK1
NF-κB Activation by Viruses	2.41E00	3.33E-01	-0.557	PIK3R1,CD4,NFKBIE,HRAS,KRAS,IKBKB,IKBKG,MAPK3,PRKCE,IRS2,PIK3R2,ITGB1,MAP3K14,PIK3C2B,NRAS,GRB2,ITGA2,TBP,ITGA5,IKBKE,ITGAL,TNFRSF14,ITGB2,RIPK1,PTPN11,PRKCD,IKBKAP,ITGA1,PIK3CD
Small Cell Lung Cancer Signaling	2.41E00	3.33E-01	NaN	PA2G4,NFKBIE,PIK3R1,SUV39H1,ABL1,CDK4,MYC,RB1,IKBKB,IKBKG,BID,IRS2,PIK3R2,TP53,PIK3C2B,TFDP1,GRB2,CDK6,IKBKE,SIN3A,SKP2,BCL2L1,CCNE1,PTPN11,CKS1B,PIK3CD,RXRA,CDK2,BIRC2
Caveolar-mediated Endocytosis Signaling	2.32E00	3.42E-01	NaN	B2M,FYN,FLNB,RAB5C,ITSN1,HLA-B,ABL1,RAB5B,PTPN1,ITGB4,ACTA1,MAP3K2,EGFR,ITGB1,SRC,ACTB,ITGA2,ITGA5,COPG2,ITGAL,ITGB2,ACTA2,ITGA1,ACTG1,PTRF
Reelin Signaling in Neurons	2.31E00	3.26E-01	NaN	APOE,FYN,PIK3R1,ARHGEF1,CDK5R1,CDK5,IRS2,ARHGEF2,PIK3R2,ARHGEF3,ITGB1,PIK3C2B,SRC,MAP2K7,ARHGEF12,GRB2,CRKL,ITGA2,ITGA5,MAPK8IP3,MAPK12,RELN,ITGAL,ITGB2,ARHGEF5,PTPN11,MAPT,ITGA1,PIK3CD,PAFAH1B3
Oncostatin M Signaling	2.28E00	4.12E-01	0.000	MT2A,STAT5A,TIMP3,NRAS,GRB2,HRAS,KRAS,STAT3,SHC1,MAP2K2,MAPK3,OSMR,STAT1,ELK1
Aldosterone Signaling in Epithelial Cells	2.27E00	2.9E-01	1.569	SGK1,PIK3R1,PIP4K2B,DNAJC3,PDPK1,KRAS,DNAJC15,HSPA5,SLC9A1,DNAJC28,HSPA4,MAP2K2,MAPK3,IRS2,DNAJC16,AHCY,PIK3C2B,DNAJB12,DNAJC9,DNAJC27,DNAJC19,DNAJC25,ITPR1,PLCL2,DNAJC5,PTPN11,DUSP1,PIP5K1C,PRKCD,ITPR3,HSPB11,PIK3CD,CRYAA/LOC102724652,NR3C2,PIP4K2C,DNAJC12,NOTUM,HSP90B1,HSP90AB1,PRKCE,PIK3R2,HSPA4L,NEDD4,GRB2,PLCG1,HSPD1,DNAJB9,HSPA12A,DNAJC21,HSCB,DNAJC7
Estrogen Biosynthesis	2.27E00	3.75E-01	NaN	NADPH,CYP3A7,CYP1A1,CYP2C18,HSD17B7,HSD17B8,POR,CYP1A2,CYP3A5,CYP2D6,NADP,CYP2J2,AKR1C4,HSD17B4,HSD17B2,CYP2S1,HSD17B14,CYP2C8
Glycolysis I	2.26E00	3.9E-01	NaN	PGK1,ATP,PKLR,ENO3,PKM,PGAM4,PFKP,PFKL,NAD+,ALDOB,TPI1,PGAM1,FBP1,ALDOA,GAPDH,phosphate
Antioxidant Action of Vitamin C	2.21E00	3.12E-01	0.192	PLD2,NFKBIE,NOTUM,MAPK13,SLC2A3,IKBKB,HMOX1,IKBKG,SLC23A1,LCAT,CSF2RA,SLC2A2,MAPK3,GPLD1,PLA2G12B,PLA2G16,PNPLA8,NADPH,STAT5A,SLC2A1,PLA2G4C,PLA2G1B,PLCG1,IKBKE,PLCL2,PLD6,MAPK12,MAPK14,PLA2G2D,PLA2G4B,NADP,RARRES3,NXN,PAFAH1B3
VEGF Signaling	2.21E00	3.12E-01	1.732	EIF2B4,BAD,PIK3R1,VEGFB,HRAS,KRAS,NOS3,EIF2B2,PDGFC,ELAVL1,ROCK2,VEGFA,SHC1,EIF1,MAP2K2,MAPK3,FOXO3,IRS2,PIK3R2,ACTA1,SRC,PIK3C2B,NRAS,YWHAE,GRB2,ACTB,PLCG1,EIF2S3,BCL2L1,PTPN11,ACTA2,PIK3CD,SFN,ACTG1
Folate Transformations I	2.19E00	4.29E-01	NaN	NADPH,MTHFD1L,ATP,MTHFS,MTHFR,MTHFD2,NADP,SHMT1,phosphate,MTR,MTHFD2L,NAD+
B Cell Receptor Signaling	2.19E00	2.84E-01	-0.277	GAB2,BAD,PIK3R1,PDPK1,HRAS,KRAS,MAPK13,IKBKB,IKBKG,CFL2,MAP2K2,MAPK3,PPP3R1,IRS2,MAP3K2,ETS1,PIK3C2B,MAP3K14,RPS6KB1,CD19,CFL1,PPP3CC,TCF3,MAPK12,SYNJ2,BCL2L1,PTPN11,CDC42,PIK3CD,MAP2K3,NFKBIE,ABL1,MAP3K5,SHC1,NFAT5,CARD10,INPP5B,CREB1,RASSF5,PIK3R2,CAMK2B,MAP2K7,NRAS,APBB1IP,GRB2,FCGR2A,EGR1,IKBKE,INPP5D,CALM1 (includes others),MAPK14,DAPP1,VAV3,ELK1
Nucleotide Excision Repair Pathway	2.15E00	4E-01	NaN	POLR2I,RPA4,POLR2D,CDK7,RPA1,ERCC2,RPA3,POLR2A,ERCC1,POLR2C,ERCC8,GTF2H5,ERCC5,POLR2L
Thymine Degradation	2.12E00	6E-01	NaN	DPYSL2,NADPH,DPYS,DPYD,NADP,UPB1
JAK/Stat Signaling	2.12E00	3.25E-01	-0.192	SOCS3,PIK3R1,HRAS,KRAS,SHC1,MAP2K2,MAPK3,PTPN1,CISH,SOCS2,IRS2,PIK3R2,STAT1,STAT5A,STAT6,PIK3C2B,NRAS,GRB2,SOCS4,STAT3,BCL2L1,FOS,PIAS4,PTPN11,STAT2,PIK3CD,SOCS5
Neuroprotective Role of THOP1 in Alzheimer's Disease	2.1E00	3.7E-01	NaN	KNG1,MME,ATP,YWHAE,HLA-B,PRKAR2A,GNRH2,SERPINA3,PLG,NFYA,ECE2,MAPT,CREB1,PRKAR1B,PRKAG2,HLA-F,AGT
GADD45 Signaling	2.08E00	4.74E-01	NaN	TP53,PCNA,CCNE1,CCND2,GADD45B,GADD45A,CDK4,CDK2,CCNB1
Insulin Receptor Signaling	2.08E00	2.93E-01	0.926	SOCS3,FYN,TSC1,ATP,EIF2B4,BAD,TRIP10,SGK1,PIK3R1,PPP1R3C,PDPK1,HRAS,CRK,KRAS,EIF2B2,SHC1,PPP1CC,GYS1,MAP2K2,MAPK3,INPP5B,PTPN1,FOXO3,PRKAR1B,RPTOR,IRS2,PIK3R2,PPP1CA,RPS6KB1,PIK3C2B,NRAS,GRB2,CRKL,PRKAR2A,ACLY,INPP5D,GRB10,GYS2,SYNJ2,CBL,PTPN11,PRKAG2,PIK3CD
BER pathway	2.08E00	5.38E-01	NaN	LIG1,PCNA,FEN1,APEX1,OGG1,XRCC1,LIG3
p53 Signaling	2.07E00	3.06E-01	1.091	GADD45B,PIK3R1,CDK4,CHEK1,CCNG1,RB1,GADD45A,THBS1,PPP1R13B,CCNK,IRS2,PIK3R2,TNFRSF10A,CHEK2,TP53,PIK3C2B,TP53INP1,GRB2,TIGAR,CSNK1D,BAX,BIRC5,SERPINE2,TP53I3,BCL2L1,PCNA,MAPK14,CCND2,PTPN11,PIK3CD,PML,SFN,CDK2,DRAM1
Superpathway of Inositol Phosphate Compounds	2.06E00	2.71E-01	NaN	SOCS3,MTMR9,EPHX2,PIK3R1,PPP2R5B,PPFIBP2,MDP1,ACP1,PIP4K2B,IGBP1,IP6K3,PPP1R13B,PGAM5,IP6K1,DUSP11,phosphate,IRS2,MTMR2,PPP1CA,CDC25A,PIK3C2B,CD19,TMEM55B,PPTC7,SYNJ2,PTPN11,DUSP1,PIP5K1C,PPM1H,DUSP23,PIK3CD,PIP4K2C,NUDT1,FYN,ATP,PPP1R12C,PPP1R1A,NUDT3,PPIP5K1,PTPN12,PXYLP1,CDC25B,PPP1CC,INPP5B,DUSP10,PTPN1,PIK3R2,IP6K2,ERBB2,ALPL,EGFR,WBP11,PPFIA1,CDC25C,PLPP7,GRB2,PPP1R8,PPP2R5D,DOT1L,PLCG1,ERB…
Hypoxia Signaling in the Cardiovascular System	2.04E00	3.38E-01	-0.707	TP53,UBE2M,NFKBIE,NQO1,CSNK1D,NOS3,UBE2L6,VEGFA,HSP90B1,UBE2J1,HSP90AB1,UBE2G1,CREB1,UBE2V1,HIF1AN,UBE2E2,CDC34,UBE2E3,VHL,UBE2E1,UBE2C,UBE2I
HER-2 Signaling in Breast Cancer	2.04E00	3.18E-01	NaN	TSC1,BAD,PIK3R1,HRAS,PARD6G,KRAS,MAP3K5,PARD6A,PRKCE,IRS2,ITGB4,ERBB2,PIK3R2,EGFR,TP53,ITGB1,PIK3C2B,NRAS,GRB2,CDK6,PLCG1,ERBB3,ITGB2,CCNE1,PTPN11,CDC42,PRKCD,PIK3CD
Ethanol Degradation IV	2.03E00	3.89E-01	NaN	ALDH4A1,ATP,ACSS1,GPX7,ALDH9A1,NAD+,ALDH2,ALDH1L1,ACSS2,CAT,ALDH1A2,CYGB,ALDH3B1,ACSL1
Type II Diabetes Mellitus Signaling	2.03E00	2.91E-01	0.784	SOCS3,ATP,PRKAB1,SLC27A2,PKLR,PIK3R1,NFKBIE,CD36,PKM,PDPK1,SMPD1,MAP3K5,TRADD,IKBKB,IKBKG,SLC27A5,SMPD4,SLC2A2,MAPK3,ACSL5,PRKAA1,SOCS2,ACSL4,PRKCE,IRS2,PIK3R2,MAP3K14,PIK3C2B,MAP2K7,ACSL3,GRB2,IKBKE,SOCS4,MAPK12,PTPN11,PRKCD,PRKAG2,PIK3CD,SLC27A3,ADIPOR2,SOCS5,ENPP7,ACSL1
Nicotine Degradation II	2E00	3.29E-01	NaN	UGT2B28,NADPH,CYP3A7,CYP1A1,FMO3,UGT2B4,UGT2B7,UGT2B17,CYP2C18,UGT2B10,FMO5,UGT1A1,POR,CYP1A2,UGT2A3,CYP2D6,CYP3A5,NADP,CYP2J2,AOX1,GYLTL1B,FMO4,CYP2S1,CYP2C8
Regulation of Cellular Mechanics by Calpain Protease	2E00	3.45E-01	0.728	ITGB1,CAPN5,SRC,NRAS,GRB2,ITGA2,CDK4,CDK6,HRAS,ITGA5,KRAS,CCNA2,RB1,CCNE1,CAPNS1,MAPK3,CAPN10,CDK2,CAPN3,EGFR
Oxidative Ethanol Degradation III	1.97E00	3.94E-01	NaN	ALDH4A1,ALDH2,NADPH,ALDH1L1,ATP,ALDH1A2,ACSS2,ACSS1,NADP,ALDH3B1,ALDH9A1,ACSL1,NAD+
Endometrial Cancer Signaling	1.96E00	3.33E-01	NaN	TP53,PIK3C2B,NRAS,BAD,GRB2,AXIN1,PIK3R1,CTNNA1,HRAS,PDPK1,KRAS,MLH1,MYC,PTPN11,MAP2K2,MAPK3,FOXO3,IRS2,PIK3CD,PIK3R2,ERBB2,ELK1
STAT3 Pathway	1.93E00	3.24E-01	2.858	SRC,SOCS3,NRAS,TGFBR3,HRAS,BMPR2,SOCS4,KRAS,STAT3,MAPK13,MAPK12,DDR1,TGFBR2,MYC,MAPK14,MAP2K2,PIM1,BMPR1A,MAPK3,CISH,SOCS2,SOCS5,EGFR,CDC25A
GM-CSF Signaling	1.93E00	3.24E-01	0.218	ETS1,PIK3C2B,NRAS,GRB2,PIK3R1,HRAS,KRAS,PPP3CC,STAT3,SHC1,BCL2L1,MAP2K2,PTPN11,PIM1,CSF2RA,MAPK3,PPP3R1,CISH,IRS2,PIK3CD,PIK3R2,STAT1,ELK1,CAMK2B
CD40 Signaling	1.92E00	3.21E-01	0.200	PIK3C2B,MAP3K14,MAP2K7,GRB2,PIK3R1,NFKBIE,TNFAIP3,IKBKE,STAT3,MAPK13,MAPK12,TANK,FOS,IKBKB,IKBKG,MAPK14,PTPN11,MAP2K2,MAPK3,MAP2K3,IKBKAP,PIK3CD,IRS2,PIK3R2,MAP2K5
Glioma Signaling	1.89E00	2.97E-01	0.000	PA2G4,PIK3R1,SUV39H1,CDK4,ABL1,HRAS,KRAS,RBL1,PDGFC,E2F6,RB1,SHC1,MAP2K2,MAPK3,E2F5,PRKCE,IRS2,PIK3R2,CAMK2B,EGFR,TP53,PIK3C2B,RBL2,NRAS,TFDP1,GRB2,CDK6,PLCG1,SIN3A,CALM1 (includes others),CDKN2D,PTPN11,PRKCD,IDH2,PIK3CD
ErbB Signaling	1.89E00	3.06E-01	NaN	PIK3R1,PDPK1,HRAS,KRAS,MAPK13,SHC1,PAK1,MAP2K2,MAPK3,PRKCE,IRS2,ERBB2,PIK3R2,EGFR,RPS6KB1,PIK3C2B,PAK4,NRAS,GRB2,PLCG1,ERBB3,MAPK12,FOS,MAPK14,PTPN11,CDC42,PRKCD,MAP2K3,PIK3CD,ELK1
Uracil Degradation II (Reductive)	1.86E00	5.45E-01	NaN	DPYSL2,NADPH,DPYS,DPYD,NADP,UPB1
Glioma Invasiveness Signaling	1.86E00	3.24E-01	0.209	RND2,TIMP3,PIK3C2B,NRAS,GRB2,VTN,HMMR,PIK3R1,HRAS,PLAUR,KRAS,PLG,RHOG,PTPN11,RND3,RHOD,TIMP1,MAPK3,IRS2,PIK3CD,PIK3R2,RHOF,TIMP2
DNA Double-Strand Break Repair by Homologous Recombination	1.86E00	5E-01	NaN	RAD51,LIG1,POLA1,ABL1,MRE11A,RPA1,RAD50
DNA Double-Strand Break Repair by Non-Homologous End Joining	1.86E00	5E-01	NaN	DCLRE1C,XRCC6,MRE11A,XRCC5,RAD50,XRCC1,LIG3
Proline Biosynthesis I	1.86E00	5E-01	NaN	NADPH,ATP,NADP,phosphate,ALDH18A1,PYCR2,PYCR1
NGF Signaling	1.84E00	2.93E-01	0.845	PIK3R1,RPS6KA3,PDPK1,HRAS,KRAS,CRK,SMPD1,MAP3K5,ROCK2,SHC1,IKBKB,IKBKG,RHOG,SMPD4,MAP2K2,MAPK3,CREB1,IRS2,PIK3R2,MAP3K2,TP53,PIK3C2B,RPS6KB1,MAP3K14,NRAS,GRB2,PLCG1,IKBKE,BAX,MAPK12,PTPN11,CDC42,PRKCD,PIK3CD,RPS6KA1,ELK1
Gap Junction Signaling	1.83E00	2.76E-01	NaN	DBN1,TUBA1B,PIK3R1,HRAS,KRAS,TUBB,MAP2K2,PPP3R1,MAPK3,IRS2,TUBA1C,ACTA1,MAP3K2,PIK3C2B,TUBB3,TUBB2A,CSNK1D,ITPR1,PLCL2,PPP3CC,ACTA2,PTPN11,PRKCD,ITPR3,PIK3CD,NPR2,ACTG1,MAP2K5,ATP,NOTUM,TUBB2B,CSNK1E,PRKAR1B,PRKCE,PIK3R2,EGFR,HTR2A,SRC,TUBB1,NRAS,GRB2,ACTB,TUBG1,TUBA4A,PRKAR2A,PLCG1,TUBA1A,TUBB6,PRKAG2,SGSM3
Fcγ Receptor-mediated Phagocytosis in Macrophages and Monocytes	1.83E00	3.03E-01	2.191	GAB2,FYN,PLD2,ARPC1B,PIK3R1,CRK,HMOX1,PAK1,MAPK3,GPLD1,VAMP3,PRKCE,ARPC3,PIK3R2,ACTA1,RPS6KB1,SRC,FCGR2A,ACTB,PLCG1,PLD6,INPP5D,CBL,ACTA2,WAS,CDC42,PRKCD,VAV3,ACTG1,ARPC4
4-1BB Signaling in T Lymphocytes	1.79E00	3.87E-01	0.905	IKBKB,MAP3K14,IKBKG,MAPK14,MAP2K2,MAPK3,NFKBIE,IKBKE,IKBKAP,MAPK13,MAP3K5,MAPK12
Atherosclerosis Signaling	1.79E00	2.89E-01	NaN	APOE,LPA,APOA4,APOF,APOC4,CD36,APOC2,PDGFC,LYZ,LCAT,TNFSF12,SERPINA1,S100A8,PLA2G12B,COL18A1,PLA2G16,PNPLA8,PLA2G4C,PLA2G1B,PCYOX1,SAA4,TNFRSF14,APOL1,COL1A1,ITGB2,IL18,ORM1,PLA2G2D,IL1RN,PLA2G4B,APOC1,ORM2,RARRES3,TNFSF14,RBP4,APOC3,PAFAH1B3
Mitochondrial L-carnitine Shuttle Pathway	1.75E00	4.29E-01	NaN	ACSL3,SLC27A5,SLC27A2,CPT1B,ACSL5,CPT2,ACSL4,SLC27A3,ACSL1
IL-17A Signaling in Fibroblasts	1.74E00	3.71E-01	NaN	NFKBIE,LCN2,CEBPD,IL17RC,IKBKE,MAPK13,MAPK12,NFKBIZ,IKBKB,FOS,IKBKG,MAPK14,MAPK3
Thrombopoietin Signaling	1.72E00	3.19E-01	0.426	STAT5A,PIK3C2B,GAB2,NRAS,GRB2,PIK3R1,HRAS,PLCG1,KRAS,STAT3,MYC,SHC1,FOS,MAP2K2,PTPN11,PRKCD,MAPK3,PRKCE,IRS2,PIK3CD,PIK3R2,STAT1
ErbB2-ErbB3 Signaling	1.72E00	3.19E-01	1.000	STAT5A,PIK3C2B,NRAS,BAD,GRB2,PIK3R1,HRAS,PDPK1,KRAS,ERBB3,STAT3,MYC,SHC1,MAP2K2,PTPN11,ETV4,MAPK3,IRS2,PIK3CD,PIK3R2,ERBB2,ELK1
Stearate Biosynthesis I (Animals)	1.71E00	3.4E-01	NaN	NADPH,ACSL3,ATP,SLC27A2,ACOT7,ELOVL6,SLC27A5,FASN,PPT1,ACSL5,NADP,ACSL4,DBT,SLC27A3,ACOT9,HNF4A,ACSL1
RAN Signaling	1.71E00	4.44E-01	NaN	KPNB1,RCC1,CSE1L,RANGAP1,XPO1,RANBP1,KPNA2,IPO5
Neurotrophin/TRK Signaling	1.71E00	3.09E-01	0.600	PIK3C2B,MAP2K7,NRAS,SPRY1,GRB2,PIK3R1,PLCG1,PDPK1,HRAS,KRAS,MAP3K5,FOS,SHC1,PTPN11,MAP2K2,CDC42,SPRY2,MAPK3,CREB1,MAP2K3,PIK3CD,IRS2,RPS6KA1,PIK3R2,MAP2K5
Macropinocytosis Signaling	1.71E00	3.09E-01	0.000	PIK3R1,HRAS,KRAS,PDGFC,PAK1,PRKCE,IRS2,ITGB4,PIK3R2,ITGB1,PIK3C2B,SRC,NRAS,GRB2,ANKFY1,ITGA5,PLCG1,RAB34,ITGB2,ABI1,PTPN11,CDC42,PRKCD,CD14,PIK3CD
Role of JAK family kinases in IL-6-type Cytokine Signaling	1.67E00	4E-01	NaN	SOCS3,STAT5A,MAPK14,PTPN11,MAPK3,OSMR,STAT3,MAPK13,STAT1,MAPK12
HGF Signaling	1.66E00	2.88E-01	-0.365	PIK3R1,HRAS,KRAS,MAP3K5,ELF4,PAK1,ELF3,MAP2K2,ETS2,MAPK3,PRKCE,IRS2,PIK3R2,MAP3K2,ITGB1,ETS1,MAP3K14,PIK3C2B,MAP2K7,NRAS,GRB2,CRKL,ITGA2,PLCG1,ITGA5,STAT3,MAPK12,FOS,PTPN11,CDC42,PRKCD,PIK3CD,ELK1,CDK2
Signaling by Rho Family GTPases	1.66E00	2.61E-01	1.838	PIK3R1,WASL,PIP4K2B,MYL6B,ARHGEF1,CDC42EP2,PARD6A,SLC9A1,CLIP1,LIMK1,STMN1,ROCK2,PAK1,RHOG,CFL2,MAP2K2,MAPK3,BAIAP2,IRS2,ACTA1,RND2,PIK3C2B,CFL1,ITGA5,ARHGEF17,MAPK12,PKN1,MYL9,ACTA2,PTPN11,RND3,CYFIP1,CDC42,PIP5K1C,PIK3CD,ARHGEF18,ACTG1,PIP4K2C,PPP1R12C,ARPC1B,WASF3,GNG7,RHOD,ARPC3,ARHGEF2,PIK3R2,ARHGEF3,RHOF,GNB1L,GNG5,ITGB1,MAP2K7,PAK4,NEDD4,ARHGEF12,GRB2,GNA12,ACTB,ITGA2,CDH15,FOS,ARHGEF5,WAS…
α-tocopherol Degradation	1.65E00	5.56E-01	NaN	NADPH,CYP4F3,NADP,CYP4F12,CYP4F2
RANK Signaling in Osteoclasts	1.65E00	2.94E-01	-0.557	PIK3R1,NFKBIE,MAP3K5,MAPK13,IKBKB,IKBKG,MAP2K2,MAPK3,PPP3R1,IRS2,PIK3R2,BIRC3,MAP3K2,MAP3K14,SRC,PIK3C2B,MAP2K7,GRB2,IKBKE,PPP3CC,MAPK12,GSN,FOS,CALM1 (includes others),MAPK14,CBL,PTPN11,PIK3CD,ELK1,BIRC2
Prostate Cancer Signaling	1.64E00	2.96E-01	NaN	BAD,PA2G4,SRD5A1,NFKBIE,PIK3R1,SUV39H1,ABL1,HRAS,PDPK1,KRAS,RB1,HSP90B1,AR,HSP90AB1,MAP2K2,MAPK3,CREB1,IRS2,PIK3R2,TP53,PIK3C2B,NRAS,TFDP1,GRB2,SIN3A,CCNE1,PTPN11,PIK3CD,CDK2
Acute Myeloid Leukemia Signaling	1.64E00	2.98E-01	0.408	BAD,PIK3R1,HRAS,KRAS,MYC,MAP2K2,CSF2RA,PIM1,MAPK3,IRS2,PIK3R2,STAT5A,RPS6KB1,PIK3C2B,MAP2K7,NRAS,GRB2,STAT3,TCF7L1,TCF3,ARAF,PTPN11,MAP2K3,PIK3CD,IDH2,PML,MAP2K5,PIM2
Erythropoietin Signaling	1.64E00	3.05E-01	NaN	STAT5A,PIK3C2B,SRC,RPS6KB1,SOCS3,NRAS,GRB2,PIK3R1,NFKBIE,PLCG1,PDPK1,HRAS,KRAS,FOS,SHC1,CBL,PTPN11,MAP2K2,PRKCD,MAPK3,PRKCE,PIK3CD,IRS2,PIK3R2,ELK1
Ephrin Receptor Signaling	1.63E00	2.71E-01	-0.343	FYN,ARPC1B,ITSN1,AXIN1,WASL,ABL1,VEGFB,HRAS,ACP1,KRAS,CRK,PDGFC,GNG7,GRINA,LIMK1,VEGFA,ROCK2,EFNB2,SHC1,PAK1,CFL2,MAP2K2,SORBS1,MAPK3,CREB1,ARPC3,GNB1L,GNG5,ITGB1,MAP3K14,SRC,PAK4,NRAS,CFL1,GRB2,GNA12,CRKL,ITGA2,ITGA5,STAT3,EFNA4,EFNA1,ABI1,PTPN11,WAS,CDC42,MAP4K4,ARPC4
TNFR2 Signaling	1.61E00	3.79E-01	0.000	TANK,IKBKB,MAP3K14,FOS,IKBKG,NFKBIE,TNFAIP3,IKBKE,TBK1,BIRC3,BIRC2
Leukocyte Extravasation Signaling	1.61E00	2.64E-01	1.372	CLDN19,PIK3R1,WASL,CLDN7,MAPK13,CLDN6,ROCK2,MAP2K2,CYBA,IRS2,DLC1,ACTA1,TIMP2,PIK3C2B,CRKL,ITGA5,MAPK12,CLDN23,PTPN11,ACTA2,JAM3,CDC42,PRKCD,PIK3CD,ITGA1,ACTG1,CTTN,ARHGAP1,MMP7,SPN,CLDN15,CTNNA1,ABL1,CRK,TIMP1,PRKCE,MMP11,RASSF5,PIK3R2,ITGB1,SRC,TIMP3,GRB2,ACTB,ITGA2,ARHGAP4,PLCG1,ITGAL,ITGB2,MAPK14,WAS,CLDN1,VAV3,FER,CLDN2,CLDN3,CTNND1
Nicotine Degradation III	1.6E00	3.22E-01	NaN	UGT2B28,CYP3A7,CYP1A1,UGT2B4,UGT2B7,UGT2B17,CYP2C18,UGT2B10,UGT1A1,POR,CYP1A2,UGT2A3,CYP2D6,CYP3A5,CYP2J2,AOX1,GYLTL1B,CYP2S1,CYP2C8
Angiopoietin Signaling	1.58E00	3.04E-01	1.414	STAT5A,PIK3C2B,PAK4,GRB14,NRAS,BAD,GRB2,NFKBIE,PIK3R1,HRAS,KRAS,IKBKE,CRK,NOS3,BIRC5,IKBKB,IKBKG,PAK1,PTPN11,GRB7,IRS2,IKBKAP,PIK3CD,PIK3R2
Acetone Degradation I (to Methylglyoxal)	1.56E00	3.64E-01	NaN	POR,CYP3A7,NADPH,CYP1A1,CYP1A2,CYP2D6,CYP3A5,CYP2C18,NADP,CYP2J2,CYP2C8,CYP2S1
Fatty Acid Activation	1.55E00	4.21E-01	NaN	ACSL3,SLC27A5,ATP,SLC27A2,ACSL5,ACSL4,SLC27A3,ACSL1
Ovarian Cancer Signaling	1.51E00	2.74E-01	NaN	MMP7,PA2G4,WNT3,AXIN1,PIK3R1,SUV39H1,CDK4,ABL1,VEGFB,HRAS,KRAS,PDGFC,MLH1,RAD51,VEGFA,RB1,ARRB1,MAP2K2,MAPK3,PRKAR1B,IRS2,PIK3R2,EGFR,TP53,SRC,RPS6KB1,PIK3C2B,NRAS,TFDP1,GRB2,PRKAR2A,FZD9,TCF7L1,TCF3,SIN3A,FZD4,PTPN11,MSH6,PRKAG2,PIK3CD
Arginine Degradation VI (Arginase 2 Pathway)	1.5E00	4.38E-01	NaN	NADPH,OAT,NADP,ARG2,PYCR2,PYCR1,ARG1
TR/RXR Activation	1.48E00	2.86E-01	NaN	PIK3R1,KLF9,SLC16A3,FASN,SLC16A2,IRS2,NCOR1,PIK3R2,PIK3C2B,AKR1C1/AKR1C2,UCP2,SLC2A1,GRB2,NCOA6,APOA5,THRA,BCL3,PCK1,PFKP,HP,LDLR,PTPN11,SREBF1,DIO1,NCOA1,G6PC,PIK3CD,RXRA,FGA,PPARGC1A
ILK Signaling	1.48E00	2.63E-01	1.000	MYH10,PIK3R1,PPP2R5B,MUC1,PDPK1,PPP2R3B,MYL6B,MYC,VEGFA,RHOG,CFL2,MAPK3,IRS2,ITGB4,TMSB10/TMSB4X,DSP,ACTA1,RND2,PIK3C2B,CFL1,FERMT2,MAPK12,MYL9,PPP2R1A,PTPN11,RND3,ACTA2,CDC42,MYH3,PIK3CD,KRT18,ACTG1,FLNB,FN1,VEGFB,PDGFC,RHOD,CREB1,PPP2R5C,PPP2R2C,PIK3R2,RHOF,ITGB1,LIMS2,GRB2,PPP2R5D,ACTB,PPP2R5A,FOS,ITGB2,LIMS1,PPP2R1B
Glioblastoma Multiforme Signaling	1.47E00	2.68E-01	0.649	TSC1,WNT3,AXIN1,PIK3R1,NOTUM,CDK4,HRAS,KRAS,PDGFC,MYC,RB1,E2F6,SHC1,RHOG,MAP2K2,RHOD,MAPK3,E2F5,IRS2,PIK3R2,RHOF,EGFR,TP53,RND2,SRC,RPS6KB1,PIK3C2B,NRAS,GRB2,CDK6,PLCG1,FZD9,PLCL2,ITPR1,TCF3,CCNE1,FZD4,PTPN11,RND3,CDC42,PRKCD,ITPR3,PIK3CD,CDK2
TWEAK Signaling	1.46E00	3.53E-01	0.000	IKBKB,MAP3K14,TRADD,IKBKG,RIPK1,TNFSF12,NFKBIE,BID,IKBKE,BIRC3,BAG4,BIRC2
Assembly of RNA Polymerase III Complex	1.46E00	4.62E-01	NaN	GTF3C2,GTF3C3,GTF3C5,TBP,SF3A1,POLR3D
Systemic Lupus Erythematosus Signaling	1.45E00	2.58E-01	NaN	KNG1,ZMAT5,PIK3R1,HLA-B,HRAS,KRAS,SNRPN,MAPK3,PRPF4B,IRS2,SNU13,LSM3,HLA-F,LSM4,SNRPA1,PRPF38A,PIK3C2B,SNRPA,SNRPF,IL18,CBL,PPIH,PTPN11,IL1RN,SNRNP25,LSM1,SF3B4,PIK3CD,LSM7,PRPF8,PRPF4,C8A,SNRPG,LSM2,NFAT5,EFTUD2,PIK3R2,SNRPD2,HNRNPC,SNRNP40,LSM14B,NRAS,SNRPB,IL10,GRB2,FCGR2A,PLCG1,INPP5D,FOS,LSM8,LSM12,SNRPC,SNRPB2,FCER1G,PRPF6,C8B,LSM5,C8G,PIM2
Retinoate Biosynthesis I	1.44E00	3.42E-01	NaN	RDH11,ALDH8A1,RBP1,AKR1B10,NAD+,ALDH1A2,RDH16,RDH12,RDH5,AKR1C4,RBP5,DHRS4,ADH4
Superpathway of Citrulline Metabolism	1.44E00	3.42E-01	NaN	NADPH,ATP,OTC,ASS1,OAT,NADP,phosphate,ARG2,ALDH18A1,NOS3,ASL,CPS1,ARG1
Bupropion Degradation	1.43E00	3.7E-01	NaN	POR,CYP3A7,CYP1A1,CYP1A2,CYP2D6,CYP3A5,CYP2C18,CYP2J2,CYP2C8,CYP2S1
Pentose Phosphate Pathway (Oxidative Branch)	1.43E00	5E-01	NaN	NADPH,PGD,G6PD,NADP,H6PD
Cholecystokinin/Gastrin-mediated Signaling	1.43E00	2.83E-01	NaN	SRF,HRAS,KRAS,ROCK2,SHC1,RHOG,MAP2K2,RHOD,MAPK3,PRKCE,RHOF,EGFR,RND2,SRC,NRAS,GRB2,GNA12,MEF2A,ITPR1,MAPK12,FOS,IL18,MAPK14,RND3,IL1RN,PRKCD,ITPR3,MAP2K3,ELK1,MAP2K5
phagosome maturation	1.42E00	2.76E-01	NaN	B2M,TUBA1B,RAB5C,TCIRG1,HLA-B,VPS33B,RAB5B,TUBB,VPS37C,TUBB2B,NSF,DYNC1I2,HLA-DRA,VAMP3,TUBA1C,NAPB,M6PR,TUBB1,ATP6V0E2,CALR,TUBB3,VPS16,VPS33A,TUBG1,TUBB2A,TUBA4A,DYNLRB1,LAMP2,TUBA1A,ATP6V1H,TUBB6,DYNC1LI2,ATP6V0A2,VPS37B,PRDX2
DNA Methylation and Transcriptional Repression Signaling	1.42E00	4E-01	NaN	DNMT3B,SAP18,CHD3,HDAC2,MTA1,SAP130,DNMT1,SIN3A
Urea Cycle	1.42E00	4E-01	NaN	ATP,OTC,ASS1,phosphate,ARG2,ASL,CPS1,ARG1
Wnt/β-catenin Signaling	1.4E00	2.65E-01	-0.378	MMP7,CSNK2A1,WNT3,AXIN1,FRAT1,TGFBR3,SOX12,PPP2R5B,TLE1,BMPR2,PPP2R3B,KREMEN1,MYC,TGFBR2,CSNK1E,PPP2R2C,PPP2R5C,RUVBL2,CSNK2B,KREMEN2,SOX18,TP53,SOX4,SRC,AXIN2,PPARD,PPP2R5D,CSNK1D,FZD9,TCF7L1,TCF3,PPP2R5A,UBD,CSNK2A2,PPP2R1A,DVL2,FZD4,TLE4,TGFB3,NR5A2,SOX9,DKK1,UBC,PPP2R1B,LRP1
Toll-like Receptor Signaling	1.39E00	2.97E-01	-0.500	SIGIRR,PPARA,MAP3K14,TOLLIP,TICAM2,TNFAIP3,MAPK13,MAPK12,IRAK1,UBD,FOS,IKBKB,IKBKG,IL18,MAPK14,IL1RN,CD14,MAP2K3,LBP,UBC,ELK1,MAP4K4
Myc Mediated Apoptosis Signaling	1.38E00	3E-01	NaN	TP53,PIK3C2B,NRAS,YWHAE,BAD,YWHAB,GRB2,PIK3R1,HRAS,KRAS,BAX,MAPK12,YWHAQ,MYC,SHC1,PTPN11,BID,IRS2,PIK3CD,PIK3R2,SFN
UVB-Induced MAPK Signaling	1.38E00	3.03E-01	0.688	TP53,PIK3C2B,RPS6KB1,BAD,GRB2,HIST1H3C,PIK3R1,RPS6KA3,MAPK13,MAPK12,FOS,MAPK14,PTPN11,PRKCD,MAPK3,PRKCE,IRS2,PIK3CD,PIK3R2,EGFR
RhoGDI Signaling	1.38E00	2.63E-01	-1.982	PPP1R12C,ARPC1B,WASL,PIP4K2B,ARHGEF1,MYL6B,GNG7,LIMK1,ROCK2,PAK1,RHOG,CFL2,RHOD,ARPC3,ARHGEF2,ARHGEF3,GNG5,RHOF,GNB1L,DLC1,ACTA1,RND2,ITGB1,SRC,PAK4,ARHGEF12,CFL1,GNA12,ACTB,ITGA2,ARHGAP4,ITGA5,ARHGEF17,CDH15,ARHGDIB,MYL9,ARHGEF5,RND3,ACTA2,PIP5K1C,CDC42,ARHGEF18,ARHGDIA,ARHGAP1,ACTG1,PIP4K2C,ARPC4
Superpathway of Geranylgeranyldiphosphate Biosynthesis I (via Mevalonate)	1.37E00	3.43E-01	NaN	FDPS,NADPH,ATP,IDI1,MVK,ACAT1,NADP,phosphate,HMGCS2,FNTB,HMGCS1,GGPS1
IL-22 Signaling	1.36E00	3.75E-01	1.667	SOCS3,STAT5A,MAPK14,MAPK3,IL22RA1,STAT3,MAPK13,MAPK12,STAT1
γ-linolenate Biosynthesis II (Animals)	1.36E00	3.75E-01	NaN	ACSL3,SLC27A5,ATP,SLC27A2,ACSL5,ACSL4,SLC27A3,CYB5A,ACSL1
Glycogen Degradation II	1.36E00	4.12E-01	NaN	PGM3,phosphate,PYGB,TYMP,AGL,MTAP,PGM2
TGF-β Signaling	1.34E00	2.87E-01	2.132	BMP4,BMPR2,HRAS,KRAS,MAPK13,TGIF1,TGFBR2,MAP2K2,BMPR1A,MAPK3,SERPINE1,HNF4A,NRAS,GRB2,SMAD7,SMAD6,MAPK12,INHBB,FOS,IRF7,MAPK14,PIAS4,CDC42,TGFB3,MAP2K3
Role of p14/p19ARF in Tumor Suppression	1.34E00	3.26E-01	0.000	TP53,RB1,PIK3C2B,PTPN11,NPM3,GRB2,PIK3R1,TTF1,SF3A1,IRS2,PIK3CD,PIK3R2,NPM2,POLR3D
Renal Cell Carcinoma Signaling	1.34E00	2.89E-01	0.471	ETS1,PIK3C2B,PAK4,NRAS,SLC2A1,GRB2,PIK3R1,HRAS,CRK,KRAS,TCEB1,VEGFA,UBD,FOS,PAK1,MAP2K2,PTPN11,CDC42,MAPK3,IRS2,PIK3CD,PIK3R2,UBC,VHL
GDNF Family Ligand-Receptor Interactions	1.33E00	2.91E-01	0.000	PIK3C2B,NRAS,GFRA3,GRB2,PIK3R1,HRAS,PLCG1,KRAS,ITPR1,MAPK12,FOS,SHC1,PDLIM7,MAP2K2,PTPN11,CDC42,GFRA1,MAPK3,CREB1,ITPR3,IRS2,PIK3CD,PIK3R2
iNOS Signaling	1.33E00	3.19E-01	NaN	NFKBIE,IKBKE,HMGA1,MAPK13,MAPK12,IRF1,IRAK1,FOS,IKBKB,CALM1 (includes others),IKBKG,MAPK14,CD14,LBP,STAT1
Ethanol Degradation II	1.33E00	3.19E-01	NaN	ADH6,ALDH4A1,ATP,DHRS2,ACSS1,ALDH9A1,NAD+,ALDH2,ALDH1L1,ALDH1A2,ACSS2,ALDH3B1,ACSL1,DHRS4,ADH4
Role of MAPK Signaling in the Pathogenesis of Influenza	1.33E00	2.93E-01	NaN	PLA2G16,PNPLA8,MAP2K7,NRAS,PLA2G4C,PLA2G1B,HRAS,KRAS,MAP3K5,MAPK13,BAX,MAPK12,MAPK14,MAP2K2,PLA2G2D,LCAT,MAPK3,PLA2G4B,RARRES3,MAP2K3,PLA2G12B,PAFAH1B3
HIF1α Signaling	1.3E00	2.74E-01	NaN	MMP7,PIK3R1,VEGFB,HRAS,KRAS,MAPK13,NAA10,NOS3,TCEB1,PDGFC,LDHB,SLC2A3,VEGFA,SLC2A2,MAPK3,MMP11,IRS2,PIK3R2,APEX1,TP53,PIK3C2B,NRAS,SLC2A1,GRB2,MAPK6,MAPK12,P4HTM,MAPK14,PTPN11,NCOA1,PIK3CD,VHL
Paxillin Signaling	1.29E00	2.74E-01	1.732	PIK3R1,HRAS,CRK,KRAS,MAPK13,PTPN12,PAK1,IRS2,ITGB4,PIK3R2,ACTA1,ITGB1,SRC,PIK3C2B,PAK4,NRAS,GRB2,ACTB,ITGA2,ITGA5,MAPK12,ITGAL,GIT2,ITGB2,MAPK14,PTPN11,ACTA2,CDC42,ITGA1,PIK3CD,ACTG1
Tec Kinase Signaling	1.28E00	2.6E-01	0.480	FYN,PIK3R1,GTF2I,TNFSF10,GNG7,PAK1,RHOG,RHOD,TNFSF12,PRKCE,IRS2,PIK3R2,GNG5,RHOF,STAT1,GNB1L,TNFRSF10A,ACTA1,TNFRSF21,RND2,ITGB1,STAT6,STAT5A,PIK3C2B,SRC,PAK4,GRB2,GNA12,ACTB,ITGA2,ITGA5,PLCG1,STAT3,MAPK12,FOS,PTPN11,RND3,ACTA2,WAS,PRKCD,VAV3,FCER1G,STAT2,PIK3CD,ACTG1
PEDF Signaling	1.28E00	2.86E-01	1.043	TP53,PIK3C2B,NRAS,GRB2,NFKBIE,PIK3R1,SRF,HRAS,IKBKE,KRAS,MAPK13,MAPK12,ROCK2,BCL2L1,IKBKB,IKBKG,MAPK14,PTPN11,MAPK3,IRS2,PIK3CD,PIK3R2,CFLAR,ELK1
B Cell Activating Factor Signaling	1.27E00	3.25E-01	-0.302	MAP3K14,MAP2K7,NFKBIE,IKBKE,MAPK13,MAPK12,IKBKB,FOS,IKBKG,NFAT5,MAPK14,IKBKAP,ELK1
Ceramide Signaling	1.25E00	2.78E-01	0.816	BAD,PIK3R1,PPP2R5B,PPP2R3B,HRAS,SMPD1,KRAS,DIABLO,SMPD4,MAPK3,SPHK1,PPP2R5C,IRS2,PPP2R2C,PIK3R2,PIK3C2B,NRAS,GRB2,PPP2R5D,PPP2R5A,FOS,PPP2R1A,PTPN11,S1PR1,PIK3CD,PPP2R1B,ENPP7
Axonal Guidance Signaling	1.25E00	2.38E-01	NaN	DPYSL2,KLC1,TUBA1B,BMP4,ITSN1,PIK3R1,HRAS,SEMA4F,KRAS,NTN1,VEGFA,PAK1,ECE2,ABLIM3,BAIAP2,IRS2,SRGAP2,PIK3C2B,STK36,CFL1,CRKL,TUBB2A,ITGA5,PLCL2,MYL9,PIK3CD,NRP1,MME,FYN,ARPC1B,SEMA6A,NOTUM,VEGFB,CRK,GNG7,TUBB2B,EFNB2,RHOD,ADAM19,ARPC3,PRKCE,PFN2,RASSF5,PIK3R2,GNB1L,GNG5,BMP1,ITGB1,PLXNA1,TUBB1,GRB2,GNA12,ITGA2,PLCG1,EFNA1,SEMA4D,KIF7,TUBA1A,MAG,WAS,ARPC4,WNT3,WASL,SEMA6B,MYL6B,TUBB,LIMK1,ROCK2,MI…
CD27 Signaling in Lymphocytes	1.25E00	3.08E-01	0.258	MAP3K14,MAP2K7,NFKBIE,IKBKE,MAP3K5,MAPK12,FOS,IKBKB,BCL2L1,IKBKG,MAP2K2,BID,IKBKAP,MAP2K3,MAP2K5,MAP3K2
Heme Degradation	1.24E00	4.55E-01	NaN	HMOX1,NADPH,BLVRA,BLVRB,NADP
D-glucuronate Degradation I	1.24E00	4.55E-01	NaN	NADPH,DCXR,NADP,CRYL1,NAD+
Mouse Embryonic Stem Cell Pluripotency	1.22E00	2.74E-01	2.043	BMP4,AXIN1,PIK3R1,HRAS,BMPR2,KRAS,MAPK13,MYC,ID1,MAP2K2,BMPR1A,MAPK3,IRS2,PIK3R2,TP53,PIK3C2B,NRAS,GRB2,FZD9,STAT3,TCF7L1,MAPK12,TCF3,ID3,DVL2,MAPK14,FZD4,PTPN11,PIK3CD
Estrogen-Dependent Breast Cancer Signaling	1.22E00	2.84E-01	-0.243	STAT5A,PIK3C2B,SRC,NRAS,GRB2,PIK3R1,HSD17B7,HRAS,KRAS,HSD17B8,FOS,PTPN11,MAPK3,CREB1,IRS2,PIK3CD,PIK3R2,AKR1C4,ELK1,HSD17B4,HSD17B2,EGFR,HSD17B14
Regulation of IL-2 Expression in Activated and Anergic T Lymphocytes	1.22E00	2.84E-01	NaN	FYN,MAP2K7,NRAS,GRB2,NFKBIE,HRAS,PLCG1,IKBKE,KRAS,PPP3CC,MAPK12,TGFBR2,CALM1 (includes others),IKBKB,FOS,IKBKG,NFAT5,MAP2K2,VAV3,MAPK3,PPP3R1,TGFB3,ELK1
NADH Repair	1.2E00	5E-01	NaN	ATP,GAPDH,phosphate,NAXD
Glutathione Redox Reactions II	1.2E00	5E-01	NaN	GSR,NADPH,TXNDC12,NADP
Antigen Presentation Pathway	1.2E00	3.24E-01	NaN	B2M,PSMB9,CALR,PSMB5,HLA-DMA,HLA-DRA,HLA-B,PSMB8,CD74,HLA-F,TAP2,TAPBP
VEGF Family Ligand-Receptor Interactions	1.2E00	2.77E-01	-0.600	PIK3R1,VEGFB,HRAS,KRAS,NOS3,VEGFA,SHC1,MAP2K2,MAPK3,PRKCE,IRS2,PIK3R2,PLA2G12B,PIK3C2B,NRAS,GRB2,PLA2G4C,PLA2G1B,PLCG1,FOS,PLA2G2D,PTPN11,PRKCD,PLA2G4B,PIK3CD,NRP1
Type I Diabetes Mellitus Signaling	1.19E00	2.7E-01	0.209	SOCS3,NFKBIE,HLA-B,MAP3K5,MAPK13,IRAK1,TRADD,IKBKB,IKBKG,HLA-DMA,HLA-DRA,SOCS2,BID,STAT1,HLA-F,IL1RAP,MAP3K14,MAP2K7,ICA1,IKBKE,SOCS4,HSPD1,MAPK12,IRF1,RIPK1,MAPK14,FCER1G,MAP2K3,SOCS5,CPE
IL-9 Signaling	1.18E00	3.11E-01	0.000	SOCS3,PIK3C2B,STAT5A,GRB2,PIK3R1,BCL3,STAT3,PTPN11,CISH,SOCS2,PIK3CD,IRS2,PIK3R2,STAT1
Retinol Biosynthesis	1.18E00	3.06E-01	NaN	NADPH,DDHD2,LIPC,RDH11,CES2,RBP1,ESD,AADAC,CEL,CES1,NADP,LIPG,RDH12,RBP5,DHRS4
RhoA Signaling	1.18E00	2.66E-01	2.694	MPRIP,ARPC1B,PIP4K2B,ARHGEF1,MYL6B,CDC42EP2,LIMK1,ROCK2,CFL2,BAIAP2,ARPC3,PFN2,DLC1,ACTA1,PLXNA1,NEDD4,ARHGEF12,CFL1,ANLN,ACTB,GNA12,ARHGAP4,PKN1,MYL9,LPAR6,RND3,ACTA2,PIP5K1C,ARHGAP1,ACTG1,ARPC4,PIP4K2C,KTN1
Pentose Phosphate Pathway	1.18E00	3.64E-01	NaN	NADPH,PGD,RPE,TKT,G6PD,NADP,H6PD,RPIA
PAK Signaling	1.17E00	2.72E-01	0.392	PIK3R1,WASL,HRAS,MYL6B,KRAS,PDGFC,LIMK1,SHC1,PAK1,MAP2K2,CFL2,MAPK3,IRS2,PIK3R2,ITGB1,PIK3C2B,PAK4,NRAS,CFL1,GRB2,ITGA2,ITGA5,MAPK12,GIT1,MYL9,PTPN11,CDC42,PIK3CD
Citrulline Biosynthesis	1.15E00	3.46E-01	NaN	NADPH,ATP,OTC,OAT,NADP,phosphate,ARG2,ALDH18A1,ARG1
Renin-Angiotensin Signaling	1.15E00	2.64E-01	NaN	ATP,PIK3R1,HRAS,KRAS,MAPK13,SHC1,PAK1,MAP2K2,MAPK3,PRKAR1B,PRKCE,IRS2,PIK3R2,STAT1,AGT,PIK3C2B,PAK4,NRAS,GRB2,PRKAR2A,PLCG1,ITPR1,STAT3,MAPK12,FOS,MAPK14,PTPN11,PRKCD,SHC2,ITPR3,PRKAG2,PIK3CD,ELK1,AGTR1
IL-2 Signaling	1.14E00	2.88E-01	0.000	STAT5A,PIK3C2B,CSNK2A1,NRAS,GRB2,PIK3R1,HRAS,KRAS,FOS,SHC1,CSNK2A2,PTPN11,MAP2K2,MAPK3,IRS2,PIK3CD,PIK3R2,CSNK2B,ELK1
Role of JAK2 in Hormone-like Cytokine Signaling	1.12E00	3.24E-01	NaN	SHC1,SOCS3,STAT5A,PTPN11,PTPN1,SOCS2,IRS2,SOCS4,STAT3,STAT1,SOCS5
April Mediated Signaling	1.12E00	3.16E-01	-1.155	IKBKB,MAP3K14,FOS,MAP2K7,IKBKG,NFAT5,MAPK14,NFKBIE,IKBKE,MAPK13,MAPK12,ELK1
Notch Signaling	1.12E00	3.16E-01	-1.890	NOTCH2,FURIN,DTX1,MAG,MFNG,LFNG,HEY2,HES1,JAG1,NOTCH1,DTX2,RFNG
Role of Oct4 in Mammalian Embryonic Stem Cell Pluripotency	1.11E00	3.04E-01	NaN	TP53,NR6A1,KDM5B,SPP1,PCGF6,PPP1R8,MEF2A,SH3GLB1,NR2F1,RB1,ETS2,CCNF,JARID2,NR5A2
Proline Biosynthesis II (from Arginine)	1.11E00	3.68E-01	NaN	NADPH,OTC,OAT,NADP,phosphate,PYCR2,PYCR1
Sucrose Degradation V (Mammalian)	1.11E00	3.68E-01	NaN	ATP,KHK,ALDOB,TPI1,ALDOA,GALM,TKFC
Glycogen Degradation III	1.11E00	3.68E-01	NaN	PGM3,phosphate,PYGB,TYMP,AGL,MTAP,PGM2
CCR3 Signaling in Eosinophils	1.09E00	2.59E-01	NaN	MPRIP,PIK3R1,HRAS,KRAS,MAPK13,GNG7,LIMK1,ROCK2,PAK1,MAP2K2,CFL2,MAPK3,PRKCE,IRS2,PIK3R2,GNG5,PLA2G12B,GNB1L,PIK3C2B,PAK4,NRAS,CFL1,GRB2,PLA2G4C,PLA2G1B,ITPR1,MAPK12,CALM1 (includes others),MAPK14,PLA2G2D,PTPN11,PRKCD,PLA2G4B,ITPR3,PIK3CD
Methylglyoxal Degradation III	1.08E00	3.48E-01	NaN	AKR7A3,NADPH,AKR1C1/AKR1C2,NADP,AKR1B1,AKR1B10,ADH4,NAD+
CNTF Signaling	1.07E00	2.86E-01	0.000	RPS6KB1,PIK3C2B,NRAS,GRB2,PIK3R1,CNTFR,RPS6KA3,HRAS,KRAS,STAT3,MAP2K2,PTPN11,MAPK3,IRS2,PIK3CD,PIK3R2,RPS6KA1,STAT1
Mevalonate Pathway I	1.06E00	3.33E-01	NaN	NADPH,ATP,IDI1,MVK,ACAT1,NADP,phosphate,HMGCS2,HMGCS1
Huntington's Disease Signaling	1.04E00	2.43E-01	-1.342	POLR2D,SGK1,PIK3R1,HRAS,PDPK1,HSPA5,CDK5R1,NSF,HSPA4,HDAC11,MAPK3,VAMP3,IRS2,POLR2L,CAPN5,POLR2I,TP53,PIK3C2B,HDAC2,TBP,ITPR1,UBD,BCL2L1,DNAJC5,TAF4,PTPN11,PRKCD,CLTA,CASP2,PIK3CD,CAPN3,SDHB,GNG7,TGM2,SHC1,DYNC1I2,POLR2C,POLR2A,CDK5,CREB1,CASP1,PRKCE,NCOR1,PIK3R2,GNG5,GNB1L,NAPB,CAPN10,EGFR,MAP2K7,GRB2,BAX,PSME3,ZDHHC17,SIN3A,PSME1,CAPNS1,DCTN1,UBC,DNM1L
Granzyme B Signaling	1.03E00	3.75E-01	0.816	NUMA1,DFFB,BID,LMNB2,LMNB1,DFFA
Citrulline-Nitric Oxide Cycle	1.03E00	3.75E-01	NaN	NADPH,ATP,ASS1,NADP,NOS3,ASL
1,25-dihydroxyvitamin D3 Biosynthesis	1.02E00	4.44E-01	NaN	POR,NADPH,NADP,CYP2R1
Gαq Signaling	1.01E00	2.5E-01	0.316	PLD2,PIK3R1,NFKBIE,GNG7,ROCK2,IKBKB,HMOX1,IKBKG,GYS1,RHOG,MAP2K2,RHOD,PPP3R1,MAPK3,GPLD1,PRKCE,IRS2,PIK3R2,GNG5,RHOF,GNB1L,ADRA1B,HTR2A,RND2,PIK3C2B,RGS2,GRB2,PLCG1,IKBKE,PPP3CC,ITPR1,PLD6,GYS2,CALM1 (includes others),PTPN11,RND3,PRKCD,ITPR3,PIK3CD,ELK1,ADRA1A,AGTR1
IL-15 Signaling	9.99E-01	2.73E-01	NaN	STAT5A,PIK3C2B,STAT6,NRAS,GRB2,PIK3R1,HRAS,PLCG1,KRAS,STAT3,MAPK13,MAPK12,BCL2L1,SHC1,MAPK14,MAP2K2,PTPN11,MAPK3,IRS2,PIK3CD,PIK3R2
BMP signaling pathway	9.99E-01	2.73E-01	1.789	MAGED1,BMP4,NRAS,GRB2,SMAD6,PRKAR2A,SMAD7,HRAS,BMPR2,KRAS,MAPK13,MAPK12,CHRD,MAPK14,MAP2K2,BMPR1A,MAPK3,CREB1,PRKAR1B,PRKAG2,BMP1
Melatonin Degradation I	9.88E-01	2.74E-01	NaN	UGT2B28,CYP3A7,CYP1A1,UGT2B4,UGT2B7,UGT2B17,CYP2C18,UGT2B10,UGT1A1,SULT2A1,POR,CYP1A2,UGT2A3,CYP2D6,CYP3A5,SULT1A3/SULT1A4,CYP2J2,GYLTL1B,CYP2S1,CYP2C8
Arginine Biosynthesis IV	9.84E-01	3.33E-01	NaN	NADPH,ATP,OTC,ASS1,OAT,NADP,phosphate,ASL
Methionine Degradation I (to Homocysteine)	9.84E-01	3.33E-01	NaN	ATP,MAT1A,MGMT,PRMT5,FTSJ1,phosphate,PRMT1,AHCY
Thrombin Signaling	9.76E-01	2.44E-01	1.155	MPRIP,PIK3R1,NOTUM,HRAS,PDPK1,KRAS,ARHGEF1,MYL6B,MAPK13,GATA2,GNG7,ROCK2,SHC1,IKBKB,RHOG,MAP2K2,RHOD,MAPK3,CREB1,PRKCE,ARHGEF2,IRS2,PIK3R2,ARHGEF3,RHOF,GNB1L,GNG5,CAMK2B,EGFR,RND2,SRC,RPS6KB1,PIK3C2B,NRAS,ARHGEF12,GRB2,GNA12,TBP,PLCG1,PLCL2,ITPR1,MAPK12,MYL9,ARHGEF5,MAPK14,RND3,PTPN11,PRKCD,ITPR3,PIK3CD,ELK1
Glutathione-mediated Detoxification	9.75E-01	3E-01	NaN	GSTZ1,NAT8,GSTT2/GSTT2B,GSTM1,GSTA2,MGST1,GSTM2,GSTM3,GSTA4,GSTA1,ANPEP,GSTK1
autophagy	9.75E-01	3E-01	NaN	ATG12,LAMP2,VPS16,ATG4D,ATG10,WIPI1,ATG4B,VPS33A,ATG4A,RB1CC1,SQSTM1,VPS33B
Cdc42 Signaling	9.74E-01	2.49E-01	1.414	B2M,FGD3,MPRIP,ARPC1B,HLA-B,WASL,MYL6B,EXOC6,MAPK13,CDC42EP2,PARD6A,EXOC7,CLIP1,LIMK1,PAK1,IQGAP2,DIAPH1,CFL2,HLA-DMA,LLGL1,BAIAP2,HLA-DRA,ARPC3,HLA-F,EXOC3,ITGB1,SRC,PAK4,CFL1,ITGA2,ITGA5,FGD1,TNK2,MAPK12,MYL9,FOS,CDC42BPA,MAPK14,WAS,CDC42,FCER1G,ARPC4
Fc Epsilon RI Signaling	9.74E-01	2.56E-01	0.354	FYN,PIK3R1,PDPK1,HRAS,KRAS,MAPK13,MAP2K2,INPP5B,MAPK3,PRKCE,IRS2,PIK3R2,PLA2G12B,PIK3C2B,MAP2K7,NRAS,GRB2,PLA2G4C,PLA2G1B,PLCG1,MAPK12,INPP5D,SYNJ2,MAPK14,PLA2G2D,PTPN11,VAV3,PRKCD,PLA2G4B,FCER1G,MAP2K3,PIK3CD
iCOS-iCOSL Signaling in T Helper Cells	9.74E-01	2.56E-01	-1.043	GAB2,BAD,PIK3R1,CD4,NFKBIE,PDPK1,PLEKHA4,SHC1,IKBKB,IKBKG,NFAT5,HLA-DMA,PPP3R1,HLA-DRA,IRS2,PIK3R2,ICOSLG/LOC102723996,CAMK2B,PIK3C2B,GRB2,PLCG1,IKBKE,ITPR1,PPP3CC,INPP5D,CALM1 (includes others),PTPN11,ITPR3,FCER1G,PIK3CD,PLEKHA2,PLEKHA1
CTLA4 Signaling in Cytotoxic T Lymphocytes	9.72E-01	2.63E-01	NaN	B2M,PIK3C2B,FYN,GRB2,AP1S2,PPP2R5D,PIK3R1,AP2B1,PPP2R5B,HLA-B,PLCG1,PPP2R3B,PPP2R5A,AP1S1,PPP2R1A,AP1G2,PTPN11,CLTA,FCER1G,PIK3CD,PPP2R5C,IRS2,PPP2R2C,PIK3R2,PPP2R1B,AP1G1
Phospholipase C Signaling	9.72E-01	2.41E-01	0.000	PLD2,MPRIP,HRAS,MYL6B,ARHGEF1,KRAS,RHOG,MAP2K2,PPP3R1,HDAC11,MAPK3,RND2,HDAC2,ITGA5,ARHGEF17,ITPR1,PPP3CC,MYL9,MARCKS,PLA2G2D,RND3,PRKCD,PLA2G4B,ITPR3,ARHGEF18,PEBP1,FYN,RPS6KA3,GNG7,TGM2,HMOX1,SHC1,NFAT5,AHNAK,RHOD,GPLD1,CREB1,PRKCE,ARHGEF2,ARHGEF3,GNG5,GNB1L,PLA2G12B,RHOF,ITGB1,SRC,ARHGEF12,NRAS,FCGR2A,GRB2,ITGA2,PLA2G4C,MEF2A,PLA2G1B,PLCG1,PLD6,CALM1 (includes others),ARHGEF5,FCER1G
Hepatic Cholestasis	9.57E-01	2.47E-01	NaN	ABCG8,PPARA,ABCG5,GCGR,SLC10A1,ATP,NR1H4,ABCC2,NFKBIE,SLC22A7,CYP8B1,IRAK1,IL1R2,IKBKB,IKBKG,NR0B2,NR1I2,IL17D,PRKAR1B,ABCB11,PRKCE,LBP,HNF4A,IL1RAP,MAP4K2,MAP3K14,CYP27A1,PRKAR2A,NR1H3,IKBKE,MAPK12,IL18,ABCB4,SREBF1,IL1RN,PRKCD,TGFB3,PRKAG2,CD14,NR5A2,RXRA,SLCO1B1,ABCC3
Arginine Degradation I (Arginase Pathway)	9.55E-01	3.85E-01	NaN	ALDH4A1,OAT,ARG2,ARG1,NAD+
IL-8 Signaling	9.5E-01	2.44E-01	1.155	PLD2,PIK3R1,VEGFB,HRAS,KRAS,PDGFC,GNG7,LIMK1,IRAK1,VEGFA,ROCK2,IKBKB,HMOX1,IKBKG,RHOG,MAP2K2,RHOD,MAPK3,GPLD1,PRKCE,IRS2,PIK3R2,GNB1L,GNG5,RHOF,EGFR,RND2,RPS6KB1,SRC,PIK3C2B,NRAS,GRB2,GNA12,IKBKE,BAX,PLD6,MAPK12,MYL9,BCL2L1,ITGB2,FOS,ARRB2,CCND2,ARAF,PTPN11,RND3,PRKCD,PIK3CD,MAP4K4
Melanoma Signaling	9.45E-01	2.81E-01	NaN	TP53,PIK3C2B,NRAS,BAD,GRB2,PIK3R1,CDK4,HRAS,KRAS,RB1,MAP2K2,PTPN11,MAPK3,IRS2,PIK3CD,PIK3R2
Bladder Cancer Signaling	9.33E-01	2.64E-01	NaN	TP53,MMP7,NRAS,PA2G4,TFDP1,SUV39H1,ABL1,CDK4,HRAS,VEGFB,KRAS,PDGFC,SIN3A,VEGFA,MYC,RB1,MAP2K2,THBS1,MAPK3,MMP11,ERBB2,EGFR,RASSF1
GNRH Signaling	9.31E-01	2.52E-01	0.343	ATP,HRAS,KRAS,GNRH2,MAP3K5,MAPK13,PAK1,MAP2K2,MAPK3,CREB1,PRKAR1B,PRKCE,EGFR,CAMK2B,MAP3K2,MAP3K14,SRC,PAK4,MAP2K7,NRAS,GRB2,EGR1,PRKAR2A,ITPR1,MAPK12,FOS,MAPK14,CDC42,PRKCD,ITPR3,PRKAG2,MAP2K3,DNM1L,ELK1
Adipogenesis pathway	9.31E-01	2.52E-01	NaN	BMP4,LEP,DDIT3,CEBPD,PPIP5K1,BMPR2,RBP1,CTNNBIP1,LPIN1,CDK5,BMPR1A,HDAC11,AGPAT2,EZH2,CLOCK,GTF2H5,TP53,SAP18,RPS6KB1,ARNTL,HDAC2,TXNIP,CDK7,SAP130,FZD9,BSCL2,ERCC2,SIN3A,FZD4,KDM1A,DLK1,SREBF1,SOX9,RPS6KA1
Activation of IRF by Cytosolic Pattern Recognition Receptors	9.04E-01	2.74E-01	-2.183	DHX58,IL10,NFKBIE,TBK1,IRF9,IKBKE,MAPK12,ISG15,TANK,IKBKB,IKBKG,IRF7,RIPK1,IKBKAP,STAT2,STAT1,IFNAR1
Ephrin A Signaling	9.04E-01	2.74E-01	NaN	FYN,PIK3C2B,CFL1,GRB2,PIK3R1,EFNA4,EFNA1,LIMK1,ROCK2,PAK1,CFL2,PTPN11,CDC42,VAV3,IRS2,PIK3CD,PIK3R2
Histamine Degradation	9E-01	3.03E-01	NaN	ALDH4A1,ALDH2,ALDH1L1,ATP,HNMT,ALDH1A2,phosphate,ALDH3B1,ALDH9A1,NAD+
IL-17A Signaling in Gastric Cells	8.99E-01	3.2E-01	NaN	FOS,MAPK14,MAPK3,IL17RC,CCL20,MAPK13,MAPK12,EGFR
Fatty Acid α-oxidation	8.99E-01	3.2E-01	NaN	TMLHE,ALDH4A1,ALDH2,ALDH1L1,ALDH1A2,ALDH3B1,ALDH9A1,NAD+
Androgen Signaling	8.98E-01	2.54E-01	-0.277	POLR2D,GNG7,SHC1,HSPA4,POLR2C,AR,POLR2A,MAPK3,PRKAR1B,GTF2H5,PRKCE,GNG5,GNB1L,POLR2L,POLR2I,CALR,SRC,SHBG,GNA12,CDK7,PRKAR2A,TBP,GTF2F1,ERCC2,CALM1 (includes others),GTF2E1,PRKCD,NCOA1,PRKAG2
Ephrin B Signaling	8.95E-01	2.67E-01	-0.258	CFL1,ITSN1,AXIN1,GNA12,ACP1,HRAS,GNG7,HNRNPK,LIMK1,ROCK2,EFNB2,PAK1,CBL,ABI1,CFL2,CDC42,MAPK3,VAV3,GNB1L,GNG5
Melanocyte Development and Pigmentation Signaling	8.79E-01	2.58E-01	1.000	ATP,PIK3R1,RPS6KA3,HRAS,CRK,KRAS,SHC1,MAP2K2,MAPK3,CREB1,PRKAR1B,IRS2,PIK3R2,RPS6KB1,SRC,PIK3C2B,NRAS,GRB2,PRKAR2A,PLCG1,PTPN11,PRKAG2,PIK3CD,RPS6KA1,MC1R
Tetrahydrofolate Salvage from 5,10-methenyltetrahydrofolate	8.77E-01	4E-01	NaN	MTHFD1L,MTHFD2,MTHFD2L,GART
Superoxide Radicals Degradation	8.77E-01	4E-01	NaN	CAT,NQO1,CYGB,GPX7
Acetate Conversion to Acetyl-CoA	8.77E-01	4E-01	NaN	ATP,ACSS2,ACSS1,ACSL1
Assembly of RNA Polymerase II Complex	8.7E-01	2.8E-01	NaN	POLR2I,TAF6L,POLR2A,POLR2D,POLR2C,TAF4,GTF2E1,CDK7,TBP,GTF2H5,GTF2F1,ERCC2,POLR2L,TAF15
Gluconeogenesis I	8.6E-01	2.83E-01	NaN	PGK1,NADPH,ATP,ENO3,PGAM4,NAD+,ALDOB,PGAM1,NADP,GAPDH,phosphate,FBP1,ALDOA
IL-4 Signaling	8.51E-01	2.58E-01	NaN	PIK3C2B,RPS6KB1,STAT6,IL4R,NRAS,IL13RA1,GRB2,PIK3R1,HRAS,KRAS,HMGA1,INPP5D,SYNJ2,SHC1,NFAT5,PTPN11,HLA-DMA,INPP5B,HLA-DRA,IRS2,NR3C2,PIK3CD,PIK3R2
Amyotrophic Lateral Sclerosis Signaling	8.42E-01	2.5E-01	NaN	RAB5C,PIK3R1,VEGFB,RAB5B,PDGFC,GRINA,VEGFA,PAK1,CASP1,BID,IRS2,PIK3R2,BIRC3,RNF19A,CAPN10,TP53,CAPN5,PIK3C2B,GRB2,BAX,ALS2,CCS,BCL2L1,CAPNS1,PTPN11,CAT,PIK3CD,BIRC2,CAPN3,GRIA3
Calcium Transport I	8.41E-01	3.57E-01	NaN	ATP,ANXA5,phosphate,ATP2B4,ATP2B2
Pregnenolone Biosynthesis	8.41E-01	3.57E-01	NaN	CYP11A1,NADPH,MICAL1,NADP,CYP4F11
Phospholipases	8.37E-01	2.64E-01	NaN	PLA2G16,PNPLA8,PLD2,LIPC,PLA2G4C,NOTUM,PLA2G1B,PLCG1,PLD6,PLCL2,HMOX1,PLA2G2D,LCAT,GPLD1,PLA2G4B,RARRES3,LIPG,PLA2G12B,PAFAH1B3
Ketogenesis	8.25E-01	3.33E-01	NaN	BDH1,ACAT1,HMGCL,HMGCS2,HMGCS1,NAD+
Histidine Degradation III	8.25E-01	3.33E-01	NaN	FTCD,MTHFD1L,HAL,MTHFD2,AMDHD1,MTHFD2L
Androgen Biosynthesis	8.21E-01	3.08E-01	NaN	SRD5A2,NADPH,EBP,SRD5A1,NADP,AKR1C4,HSD17B14,NAD+
Glutathione Redox Reactions I	8.21E-01	3.08E-01	NaN	GSTZ1,GSR,GSTT2/GSTT2B,NADPH,MGST1,NADP,GPX7,GSTK1
Glucose and Glucose-1-phosphate Degradation	8.21E-01	3.18E-01	NaN	HK1,ATP,HK2,PGM3,RGN,phosphate,PGM2
Zymosterol Biosynthesis	8.21E-01	3.18E-01	NaN	NADPH,NSDHL,HSD17B7,NADP,MSMO1,TM7SF2,LBR
CD28 Signaling in T Helper Cells	8.2E-01	2.46E-01	0.557	FYN,ARPC1B,PIK3R1,CD4,NFKBIE,PDPK1,IKBKB,IKBKG,PAK1,NFAT5,MAP2K2,HLA-DMA,PPP3R1,HLA-DRA,ARPC3,IRS2,PIK3R2,PIK3C2B,GRB2,PLCG1,IKBKE,PPP3CC,ITPR1,MAPK12,CALM1 (includes others),FOS,PTPN11,WAS,CDC42,ITPR3,FCER1G,PIK3CD,ARPC4
Endothelin-1 Signaling	8.05E-01	2.38E-01	0.295	PLD2,ATP,PIK3R1,NOTUM,HRAS,KRAS,MAPK13,NOS3,MYC,HMOX1,SHC1,LCAT,ECE2,MAPK3,GPLD1,CASP1,PRKCE,IRS2,PIK3R2,PLA2G12B,PLA2G16,PNPLA8,PIK3C2B,SRC,NRAS,GRB2,GNA12,PLA2G4C,PLA2G1B,MAPK6,PLCG1,PLCL2,ITPR1,PLD6,MAPK12,FOS,MAPK14,PLA2G2D,ARAF,PTPN11,PRKCD,CASP2,PLA2G4B,SHC2,ITPR3,RARRES3,PIK3CD,PAFAH1B3
Thiosulfate Disproportionation III (Rhodanese)	7.97E-01	4.29E-01	NaN	MPST,MOCS3,TST
GDP-L-fucose Biosynthesis I (from GDP-D-mannose)	7.97E-01	4.29E-01	NaN	NADPH,GMDS,NADP
Cancer Drug Resistance By Drug Efflux	7.81E-01	2.68E-01	NaN	TP53,ATP,NRAS,ABCC2,PIK3R1,HRAS,ABCC10,KRAS,MAP2K2,ARAF,MAPK3,FOXO3,YBX1,PIK3CD,PIK3R2
Inhibition of Angiogenesis by TSP1	7.81E-01	2.82E-01	1.667	VEGFA,TP53,TGFBR2,FYN,MAPK14,SDC1,THBS1,CD36,MAPK13,NOS3,MAPK12
Cholesterol Biosynthesis I	7.81E-01	2.82E-01	NaN	NADPH,EBP,NSDHL,DHCR7,HSD17B7,NADP,MSMO1,LSS,TM7SF2,SC5D,LBR
Cholesterol Biosynthesis II (via 24,25-dihydrolanosterol)	7.81E-01	2.82E-01	NaN	NADPH,EBP,NSDHL,DHCR7,HSD17B7,NADP,MSMO1,LSS,TM7SF2,SC5D,LBR
Cholesterol Biosynthesis III (via Desmosterol)	7.81E-01	2.82E-01	NaN	NADPH,EBP,NSDHL,DHCR7,HSD17B7,NADP,MSMO1,LSS,TM7SF2,SC5D,LBR
Lymphotoxin β Receptor Signaling	7.8E-01	2.61E-01	0.000	PIK3C2B,MAP3K14,GRB2,PIK3R1,PDPK1,IKBKE,DIABLO,IKBKB,BCL2L1,IKBKG,PTPN11,MAPK3,IKBKAP,IRS2,PIK3CD,PIK3R2,TNFSF14,BIRC2
NAD Salvage Pathway II	7.7E-01	2.86E-01	NaN	ATP,ACP2,NMRK1,NT5E,NADP,ACP1,NMNAT3,phosphate,PXYLP1,NAD+
Tryptophan Degradation X (Mammalian, via Tryptamine)	7.7E-01	2.86E-01	NaN	ALDH4A1,ALDH2,NADPH,MAOB,ALDH1L1,ALDH1A2,NADP,ALDH3B1,ALDH9A1,NAD+
Valine Degradation I	7.7E-01	2.86E-01	NaN	ECHS1,ABAT,ACAD8,ACADSB,DBT,EHHADH,SDS,ALDH6A1,BCKDHB,NAD+
Cysteine Biosynthesis III (mammalia)	7.59E-01	2.9E-01	NaN	ATP,CBS/CBSL,MAT1A,MGMT,PRMT5,FTSJ1,phosphate,PRMT1,AHCY
Glutathione Biosynthesis	7.55E-01	3.64E-01	NaN	ATP,GCLC,phosphate,GCLM
Tetrahydrobiopterin Biosynthesis I	7.55E-01	3.64E-01	NaN	GCH1,NADPH,PTS,NADP
Glutaryl-CoA Degradation	7.43E-01	3.04E-01	NaN	L3HYPDH,ACAT1,EHHADH,HSD17B4,HADH,HSD17B8,NAD+
Lysine Degradation V	7.43E-01	3.04E-01	NaN	NADPH,AADAT,ATP,PIPOX,NADP,phosphate,NAD+
Glycine Betaine Degradation	7.43E-01	3.04E-01	NaN	BHMT,DMGDH,PIPOX,SHMT1,BHMT2,SDS,SDSL
Telomere Extension by Telomerase	7.41E-01	3.33E-01	NaN	HNRNPA1,XRCC6,MRE11A,XRCC5,RAD50
Inositol Pyrophosphates Biosynthesis	7.41E-01	3.33E-01	NaN	ATP,IP6K3,IP6K1,PPIP5K1,IP6K2
Molybdenum Cofactor Biosynthesis	7.41E-01	3.33E-01	NaN	ATP,GPHN,NFS1,MOCS1,MOCS3
MIF Regulation of Innate Immunity	7.39E-01	2.73E-01	-1.155	TP53,FOS,PLA2G2D,MAPK3,NFKBIE,PLA2G4C,PLA2G4B,PLA2G1B,CD14,CD74,PLA2G12B,MAPK12
Phosphatidylethanolamine Biosynthesis II	7.39E-01	3.16E-01	NaN	ATP,ETNK2,PIGF,CHKA,ETNK1,CHKB
CXCR4 Signaling	7.36E-01	2.37E-01	1.029	ATP,PIK3R1,CD4,HRAS,KRAS,CRK,MYL6B,GNG7,ROCK2,ELMO3,PAK1,RHOG,MAP2K2,RHOD,MAPK3,PRKCE,IRS2,PIK3R2,GNG5,RHOF,GNB1L,RND2,PIK3C2B,SRC,PAK4,NRAS,GRB2,GNA12,EGR1,ITPR1,MAPK12,MYL9,FOS,PTPN11,RND3,PRKCD,ITPR3,PIK3CD,ELMO2,ELK1,ELMO1
Colanic Acid Building Blocks Biosynthesis	7.12E-01	2.78E-01	NaN	NADPH,ATP,GALK2,GMPPA,UGP2,GMDS,GALT,NADP,MPI,NAD+
Role of JAK1 and JAK3 in γc Cytokine Signaling	6.99E-01	2.54E-01	NaN	STAT5A,PIK3C2B,STAT6,SOCS3,IL4R,NRAS,GRB2,PIK3R1,HRAS,KRAS,STAT3,SHC1,PTPN11,MAPK3,IRS2,PIK3CD,PIK3R2,STAT1
The Visual Cycle	6.98E-01	2.81E-01	NaN	NADPH,RDH11,NADP,RDH12,RDH5,RBP5,RBP1,DHRS4,NAD+
Protein Kinase A Signaling	6.78E-01	2.24E-01	-0.453	MYH10,BAD,ACP1,MYL6B,NOS3,NTN1,TGFBR2,ROCK2,YWHAQ,GYS1,DUSP3,MAP2K2,MAPK3,PPP3R1,DUSP11,ANAPC11,PPP1CA,APEX1,CDC25A,KDELR1,YWHAE,YWHAB,HIST1H3C,PTPN3,ANAPC7,ITPR1,PPP3CC,PLCL2,TCF3,PTP4A1,GYS2,MYL9,PDE8A,AKAP13,DUSP9,PTPN11,DUSP1,PRKCD,ITPR3,TGFB3,DUSP4,H1F0,PTPRA,KDELR2,PDE6D,AKAP12,FLNB,HIST1H1C,ATP,DUSP6,PPP1R3C,NFKBIE,NOTUM,ANAPC10,CDC23,AKAP7,ANAPC1,PTPN12,PHKA2,GNG7,MPPE1,AKAP11,CDC25B,CDKN…
NF-κB Signaling	6.77E-01	2.33E-01	-0.469	SIGIRR,AZI2,CSNK2A1,BMP4,PIK3R1,TGFBR3,NFKBIE,BMPR2,TNFAIP3,HRAS,KRAS,IRAK1,TGFBR2,IL1R2,TANK,TRADD,IKBKB,IKBKG,CARD10,BMPR1A,UBE2V1,IRS2,CSNK2B,PIK3R2,EGFR,MAP3K14,PIK3C2B,MAP2K7,NRAS,HDAC2,GRB2,TBK1,DDR1,CSNK2A2,IL18,RIPK1,ARAF,PTPN11,IL1RN,FCER1G,PIK3CD,MAP4K4
Thyroid Cancer Signaling	6.73E-01	2.68E-01	NaN	TP53,MYC,SHC1,NRAS,MAP2K2,MAPK3,HRAS,KRAS,TCF7L1,RXRA,TCF3
Purine Nucleotides De Novo Biosynthesis II	6.73E-01	2.68E-01	NaN	ADSL,ATP,IMPDH2,IMPDH1,PAICS,phosphate,PFAS,PPAT,ATIC,GART,NAD+
Tumoricidal Function of Hepatic Natural Killer Cells	6.73E-01	2.92E-01	-0.447	M6PR,SRGN,DFFB,BID,BAX,ITGAL,DFFA
Retinoate Biosynthesis II	6.62E-01	3.75E-01	NaN	RBP5,RBP1,NAD+
Thioredoxin Pathway	6.62E-01	3.75E-01	NaN	NADPH,NADP,NXN
Acetyl-CoA Biosynthesis III (from Citrate)	6.62E-01	3.75E-01	NaN	ATP,phosphate,ACLY
Taurine Biosynthesis	6.62E-01	3.75E-01	NaN	CSAD,CDO1,NAD+
Sulfate Activation for Sulfonation	6.62E-01	3.75E-01	NaN	ATP,PAPSS1,PAPSS2
Geranylgeranyldiphosphate Biosynthesis	6.62E-01	3.75E-01	NaN	FDPS,FNTB,GGPS1
Glycerol-3-phosphate Shuttle	6.62E-01	3.75E-01	NaN	GPD1,GPD1L,NAD+
Citrulline Degradation	6.62E-01	3.75E-01	NaN	ATP,OTC,phosphate
Formaldehyde Oxidation II (Glutathione-dependent)	6.62E-01	3.75E-01	NaN	NADPH,NADP,ESD
S-adenosyl-L-methionine Biosynthesis	6.62E-01	3.75E-01	NaN	ATP,MAT1A,phosphate
N-acetylglucosamine Degradation I	6.62E-01	3.75E-01	NaN	GNPDA1,AMDHD2,GNPDA2
Granzyme A Signaling	6.62E-01	3E-01	NaN	HIST1H1C,NME1,H1FX,HMGB2,H1F0,APEX1
Salvage Pathways of Pyrimidine Deoxyribonucleotides	6.62E-01	3E-01	NaN	APOBEC3B,ATP,phosphate,TYMP,CDA,TK1
Triacylglycerol Degradation	6.59E-01	2.6E-01	NaN	FAAH,ABHD12,CEL,ABHD6,AADAC,DDHD2,CES1,LIPC,ABHD2,LIPG,MGLL,CES2,NDST1
Selenocysteine Biosynthesis II (Archaea and Eukaryotes)	6.54E-01	3.12E-01	NaN	SEPHS2,ATP,SEPHS1,phosphate,SEPSECS
Inosine-5'-phosphate Biosynthesis II	6.54E-01	3.12E-01	NaN	ADSL,ATP,PAICS,phosphate,ATIC
Diphthamide Biosynthesis	6.51E-01	3.33E-01	NaN	ATP,EEF2,phosphate,DPH5
Methylmalonyl Pathway	6.51E-01	3.33E-01	NaN	ATP,PCCA,phosphate,MUT
Palmitate Biosynthesis I (Animals)	6.51E-01	3.33E-01	NaN	NADPH,OXSM,FASN,NADP
Biotin-carboxyl Carrier Protein Assembly	6.51E-01	3.33E-01	NaN	ATP,ACACB,HLCS,phosphate
Glycogen Biosynthesis II (from UDP-D-Glucose)	6.51E-01	3.33E-01	NaN	GYS1,UGP2,GYG1,GYS2
Tetrahydrobiopterin Biosynthesis II	6.51E-01	3.33E-01	NaN	GCH1,NADPH,PTS,NADP
NAD Biosynthesis III	6.51E-01	3.33E-01	NaN	ATP,NMNAT3,NAMPT,NAD+
N-acetylglucosamine Degradation II	6.51E-01	3.33E-01	NaN	GNPDA1,ATP,AMDHD2,GNPDA2
Gα12/13 Signaling	6.47E-01	2.37E-01	0.730	PIK3R1,NFKBIE,HRAS,ARHGEF1,KRAS,MYL6B,MAP3K5,ROCK2,IKBKB,IKBKG,MAP2K2,MAPK3,IRS2,PIK3R2,SRC,PIK3C2B,MAP2K7,NRAS,GRB2,GNA12,MEF2A,IKBKE,CDH15,MAPK12,MYL9,LPAR6,PTPN11,CDC42,VAV3,PIK3CD,ELK1
Melatonin Signaling	6.41E-01	2.47E-01	0.471	MAP2K7,PRKAR2A,NOTUM,PLCG1,GNRH2,PLCL2,RORC,CALM1 (includes others),MAP2K2,ARAF,RORA,PRKCD,MAPK3,PRKAR1B,PRKAG2,PRKCE,MAP2K3,MAP2K5,CAMK2B
Serotonin Degradation	6.24E-01	2.42E-01	NaN	UGT2B28,ADH6,ALDH4A1,UGT2B4,UGT2B17,UGT2B7,DHRS2,UGT2B10,UGT1A1,SULT2A1,ALDH9A1,NAD+,ALDH2,MAOB,ALDH1L1,UGT2A3,ALDH1A2,SULT1A3/SULT1A4,ALDH3B1,GYLTL1B,DHRS4,ADH4
Role of Osteoblasts, Osteoclasts and Chondrocytes in Rheumatoid Arthritis	6.19E-01	2.27E-01	NaN	BMP4,WNT3,BAD,AXIN1,PIK3R1,IL1R2,IKBKB,IKBKG,PPP3R1,MAPK3,IRS2,IL1RAP,BIRC3,PIK3C2B,MAP3K14,SPP1,ITGA5,FZD9,PPP3CC,TCF3,GSN,MAPK12,IL18,CBL,PTPN11,IL1RN,PIK3CD,MAP2K3,NFKBIE,BMPR2,MAP3K5,TRADD,NFAT5,BMPR1A,PIK3R2,ALPL,BMP1,ITGB1,SRC,MAP2K7,IL10,GRB2,ITGA2,SMAD6,IKBKE,TCF7L1,FOS,CALM1 (includes others),COL1A1,MAPK14,FZD4,DKK1,LRP1,BIRC2
MSP-RON Signaling Pathway	6.1E-01	2.5E-01	NaN	F11,ITGB2,F12,PIK3C2B,PTPN11,ACTA2,GRB2,ACTB,PIK3R1,MST1,IRS2,PIK3CD,PIK3R2,ACTG1,ACTA1
Role of IL-17A in Arthritis	6.08E-01	2.46E-01	NaN	PIK3C2B,GRB2,NFKBIE,PIK3R1,IL17RC,CCL20,MAPK13,MAPK12,MAPK14,MAP2K2,PTPN11,MAPK3,IRS2,MAP2K3,PIK3CD,PIK3R2,RPS6KA1
Superpathway of Melatonin Degradation	6.08E-01	2.41E-01	NaN	UGT2B28,CYP3A7,CYP1A1,UGT2B4,UGT2B7,UGT2B17,CYP2C18,UGT2B10,UGT1A1,SULT2A1,POR,MAOB,CYP1A2,UGT2A3,CYP2D6,CYP3A5,SULT1A3/SULT1A4,CYP2J2,GYLTL1B,CYP2S1,CYP2C8
fMLP Signaling in Neutrophils	6.06E-01	2.34E-01	0.928	ARPC1B,NFKBIE,PIK3R1,HRAS,KRAS,GNG7,NFAT5,MAP2K2,MAPK3,PPP3R1,ARPC3,PRKCE,IRS2,PIK3R2,GNG5,GNB1L,PIK3C2B,NRAS,GRB2,PPP3CC,ITPR1,CALM1 (includes others),PTPN11,WAS,CDC42,PRKCD,ITPR3,PIK3CD,ELK1,ARPC4
Cardiac Hypertrophy Signaling	5.94E-01	2.25E-01	-0.137	PIK3R1,SRF,HRAS,MYL6B,KRAS,MAPK13,TGFBR2,ROCK2,RHOG,MAP2K2,PPP3R1,MAPK3,IRS2,ADRA1B,MAP3K2,RND2,PIK3C2B,MAP3K14,RPS6KB1,PLCL2,PPP3CC,MAPK12,MYL9,PTPN11,RND3,TGFB3,PIK3CD,MAP2K3,RPS6KA1,ATP,EIF2B4,NOTUM,MAP3K5,EIF2B2,GNG7,RHOD,CREB1,PRKAR1B,PIK3R2,GNG5,GNB1L,RHOF,MAP2K7,NRAS,MAPKAPK3,GRB2,GNA12,MEF2A,PRKAR2A,PLCG1,CALM1 (includes others),MAPK14,PRKAG2,ELK1,ADRA1A
Endoplasmic Reticulum Stress Pathway	5.93E-01	2.86E-01	NaN	CALR,HSP90B1,DDIT3,DNAJC3,MAP3K5,HSPA5
Superpathway of Cholesterol Biosynthesis	5.91E-01	2.41E-01	NaN	NADPH,NSDHL,ATP,IDI1,MVK,HSD17B7,MSMO1,HMGCS2,TM7SF2,SC5D,GGPS1,LBR,FDPS,EBP,DHCR7,ACAT1,NADP,phosphate,LSS,HMGCS1
Superpathway of Methionine Degradation	5.91E-01	2.46E-01	NaN	ATP,BHMT,MAT1A,MGMT,FTSJ1,MUT,CDO1,MTR,NAD+,PRMT1,CBS/CBSL,PCCA,PRMT5,phosphate,BHMT2,AHCY
α-Adrenergic Signaling	5.8E-01	2.37E-01	0.943	NRAS,ATP,PRKAR2A,HRAS,PLCG1,PYGB,KRAS,ITPR1,GNG7,PHKA2,GYS2,CALM1 (includes others),GYS1,MAP2K2,PRKCD,MAPK3,ITPR3,PRKAR1B,PRKAG2,PRKCE,GNB1L,GNG5,ADRA1A
Pyrimidine Ribonucleotides Interconversion	5.79E-01	2.56E-01	NaN	SLC25A42,NME1,ATP,ENTPD6,CTPS2,NME2,phosphate,PCK1,NME7,CANT1,NME6
Lysine Degradation II	5.78E-01	2.94E-01	NaN	NADPH,AADAT,AASS,NADP,NAD+
2-oxobutanoate Degradation I	5.78E-01	2.94E-01	NaN	ATP,PCCA,phosphate,MUT,NAD+
Antiproliferative Role of Somatostatin Receptor 2	5.75E-01	2.41E-01	0.728	SRC,PIK3C2B,NRAS,GRB2,PIK3R1,HRAS,KRAS,GNG7,SSTR2,MAP2K2,PTPN11,MAPK3,IRS2,PIK3CD,PIK3R2,GNB1L,ELK1,GNG5,NPR2
IL-17A Signaling in Airway Cells	5.75E-01	2.41E-01	0.000	PIK3C2B,GRB2,NFKBIE,PIK3R1,IL17RC,CCL20,IKBKE,STAT3,MAPK13,MAPK12,IKBKB,IKBKG,MAPK14,MAP2K2,PTPN11,MAPK3,IRS2,PIK3CD,PIK3R2
Role of IL-17A in Psoriasis	5.64E-01	3.08E-01	NaN	S100A9,IL17RC,CCL20,S100A8
L-carnitine Biosynthesis	5.64E-01	3.08E-01	NaN	TMLHE,BBOX1,ALDH9A1,NAD+
NAD Salvage Pathway III	5.64E-01	3.08E-01	NaN	ATP,NMRK1,NMNAT3,NAD+
Hypusine Biosynthesis	5.59E-01	4E-01	NaN	EIF5A,DOHH
Anandamide Degradation	5.59E-01	4E-01	NaN	FAAH,FAAH2
Adenine and Adenosine Salvage VI	5.59E-01	4E-01	NaN	ATP,ADK
FcγRIIB Signaling in B Lymphocytes	5.55E-01	2.46E-01	0.000	PIK3C2B,NRAS,GRB2,PIK3R1,HRAS,PDPK1,KRAS,MAPK12,INPP5D,SHC1,PTPN11,IRS2,PIK3CD,PIK3R2
Creatine-phosphate Biosynthesis	5.54E-01	3.33E-01	NaN	CKB,ATP,MAP4K4
Branched-chain α-keto acid Dehydrogenase Complex	5.54E-01	3.33E-01	NaN	DBT,BCKDHB,NAD+
Methionine Salvage II (Mammalian)	5.54E-01	3.33E-01	NaN	BHMT,MTR,BHMT2
G Beta Gamma Signaling	5.52E-01	2.35E-01	1.279	SRC,ATP,NRAS,CAV2,GRB2,GNA12,PRKAR2A,HRAS,PDPK1,PLCG1,KRAS,GNG7,SHC1,PAK1,CDC42,PRKCD,MAPK3,PRKAR1B,PRKAG2,PRKCE,GNB1L,GNG5,EGFR
D-myo-inositol (1,3,4)-trisphosphate Biosynthesis	5.51E-01	2.69E-01	NaN	SYNJ2,CALM1 (includes others),ATP,INPP5B,phosphate,ITPKA,INPP5D
MIF-mediated Glucocorticoid Regulation	5.41E-01	2.57E-01	-1.000	PLA2G2D,MAPK3,NFKBIE,PLA2G4C,PLA2G4B,PLA2G1B,CD14,CD74,PLA2G12B
Putrescine Degradation III	5.41E-01	2.57E-01	NaN	ALDH4A1,ALDH2,MAOB,ALDH1L1,ALDH1A2,SAT2,ALDH3B1,ALDH9A1,NAD+
tRNA Splicing	5.37E-01	2.5E-01	NaN	PDE8A,ATP,TSEN15,TSEN34,phosphate,TRPT1,PDE4D,APEX1,MPPE1,PDE6D,NAD+
IL-1 Signaling	5.35E-01	2.34E-01	0.688	MAP3K14,MAP2K7,ATP,TOLLIP,NFKBIE,GNA12,PRKAR2A,IKBKE,MAPK13,MAPK12,GNG7,IRAK1,IKBKB,FOS,IKBKG,MAPK14,PRKAR1B,PRKAG2,MAP2K3,GNB1L,GNG5,IL1RAP
Vitamin-C Transport	5.31E-01	2.73E-01	NaN	NADPH,SLC23A1,SLC2A1,NADP,NXN,SLC2A3
IL-17 Signaling	5.31E-01	2.35E-01	NaN	PIK3C2B,MAP3K14,NRAS,GRB2,PIK3R1,HRAS,IL17RC,KRAS,MAPK13,MAPK12,MAPK14,MAP2K2,PTPN11,TIMP1,MAPK3,IRS2,MAP2K3,PIK3CD,PIK3R2,ELK1
Hepatic Fibrosis / Hepatic Stellate Cell Activation	5.27E-01	2.25E-01	NaN	MYH10,IGFBP4,LEP,FN1,CTGF,COL4A5,VEGFB,MYL6B,PDGFC,IL1R2,VEGFA,TGFBR2,COL6A1,TIMP1,LBP,COL18A1,STAT1,SERPINE1,IL1RAP,COL27A1,TIMP2,AGT,EGFR,COL5A2,IL4R,COL4A1,IL10,SMAD7,BAX,IFNAR2,MYL9,COL1A1,ACTA2,IGFBP3,MYH3,TGFB3,CD14,A2M,COL9A2,IFNAR1,AGTR1,COL7A1
phagosome formation	5.26E-01	2.3E-01	NaN	FN1,PIK3R1,VTN,NOTUM,RHOG,MBL2,RHOD,PRKCE,IRS2,PIK3R2,RHOF,MARCO,ITGB1,RND2,PIK3C2B,GRB2,FCGR2A,ITGA2,ITGA5,PLCG1,PLCL2,INPP5D,MARCKS,RND3,PTPN11,PRKCD,FCER1G,PIK3CD
Bile Acid Biosynthesis, Neutral Pathway	5.17E-01	2.45E-01	NaN	BAAT,NADPH,SLC27A5,ATP,AKR1C1/AKR1C2,AKR1D1,CYP27A1,SCP2,NADP,AKR1C4,CYP8B1,NAD+
Role of PKR in Interferon Induction and Antiviral Response	5.17E-01	2.5E-01	NaN	TP53,IKBKB,IKBKG,MAPK14,NFKBIE,BID,IKBKE,MAP2K3,STAT1,IRF1
Synaptic Long Term Depression	5.15E-01	2.26E-01	-0.507	PPP2R5B,NOTUM,HRAS,PPP2R3B,KRAS,NOS3,LCAT,MAP2K2,MAPK3,PRKCE,PPP2R5C,PPP2R2C,PLA2G12B,PLA2G16,PNPLA8,NRAS,GRM8,PPP2R5D,GNA12,PLA2G4C,PLA2G1B,PLCG1,ITPR1,PLCL2,PPP2R5A,PPP2R1A,PLA2G2D,PRKCD,PLA2G4B,ITPR3,RARRES3,PPP2R1B,NPR2,GRIA3,PAFAH1B3
Sphingosine and Sphingosine-1-phosphate Metabolism	5.11E-01	2.78E-01	NaN	NADPH,ATP,NADP,phosphate,ASAH1
5-aminoimidazole Ribonucleotide Biosynthesis I	5.11E-01	2.78E-01	NaN	ATP,phosphate,PFAS,PPAT,GART
GDP-glucose Biosynthesis	5.11E-01	2.78E-01	NaN	HK1,ATP,HK2,PGM3,PGM2
T Cell Receptor Signaling	4.96E-01	2.28E-01	NaN	FYN,PIK3R1,CD4,HRAS,KRAS,IKBKB,IKBKG,NFAT5,MAP2K2,MAPK3,PPP3R1,IRS2,PIK3R2,PIK3C2B,NRAS,GRB2,PLCG1,IKBKE,PPP3CC,CALM1 (includes others),FOS,CBL,PTPN11,VAV3,PIK3CD,ELK1
Synaptic Long Term Potentiation	4.95E-01	2.27E-01	-0.186	ATP,PPP1R1A,PPP1R3C,NOTUM,HRAS,KRAS,GRINA,PPP1CC,MAP2K2,MAPK3,PPP3R1,CREB1,PRKAR1B,PRKCE,PPP1CA,CAMK2B,NRAS,GRM8,PRKAR2A,PLCG1,PLCL2,PPP3CC,ITPR1,CALM1 (includes others),PRKCD,ITPR3,PRKAG2,RPS6KA1,GRIA3
Acyl-CoA Hydrolysis	4.89E-01	2.86E-01	NaN	PPT1,ACOT7,HNF4A,ACOT9
Serine Biosynthesis	4.89E-01	2.86E-01	NaN	PSAT1,PSPH,phosphate,NAD+
Sphingomyelin Metabolism	4.89E-01	2.86E-01	NaN	SMPD4,SGMS2,SMPD1,ENPP7
Galactose Degradation I (Leloir Pathway)	4.89E-01	2.86E-01	NaN	ATP,GALK2,GALT,GALM
dTMP De Novo Biosynthesis	4.89E-01	2.86E-01	NaN	TYMS,NADPH,NADP,SHMT1
Tyrosine Degradation I	4.89E-01	2.86E-01	NaN	GSTZ1,HPD,TAT,HGD
HMGB1 Signaling	4.87E-01	2.26E-01	0.557	PIK3R1,HRAS,KRAS,MAPK13,RHOG,MAP2K2,RHOD,MAPK3,IL17D,IRS2,PIK3R2,SERPINE1,RHOF,RND2,PIK3C2B,MAP2K7,NRAS,GRB2,MAPK12,FOS,IL18,MAPK14,PTPN11,RND3,CDC42,TGFB3,MAP2K3,PIK3CD,ELK1,MAP2K5
TCA Cycle II (Eukaryotic)	4.76E-01	2.44E-01	NaN	SDHB,ATP,CS,OGDHL,DHTKD1,phosphate,SDHC,ACO1,IDH3B,NAD+
Polyamine Regulation in Colon Cancer	4.76E-01	2.61E-01	NaN	MYC,PSME1,SAT2,KRAS,PSME3,ODC1
Urate Biosynthesis/Inosine 5'-phosphate Degradation	4.76E-01	2.61E-01	NaN	IMPDH2,NT5E,IMPDH1,phosphate,AOX1,NAD+
Dermatan Sulfate Degradation (Metazoa)	4.76E-01	2.61E-01	NaN	HYAL3,HYAL2,IDUA,MGEA5,IDS,HEXB
Inflammasome pathway	4.76E-01	2.61E-01	-1.633	IL18,ATP,PYCARD,CASP1,CTSB,P2RX7
PKCθ Signaling in T Lymphocytes	4.66E-01	2.24E-01	-1.095	FYN,PIK3R1,CD4,NFKBIE,HRAS,KRAS,MAP3K5,IKBKB,IKBKG,NFAT5,HLA-DMA,PPP3R1,MAPK3,HLA-DRA,IRS2,PIK3R2,CAMK2B,MAP3K2,MAP3K14,PIK3C2B,NRAS,GRB2,PLCG1,IKBKE,PPP3CC,FOS,PTPN11,VAV3,FCER1G,PIK3CD
Trehalose Degradation II (Trehalase)	4.66E-01	3E-01	NaN	HK1,ATP,HK2
β-alanine Degradation I	4.66E-01	3E-01	NaN	ABAT,ALDH6A1,NAD+
Trans, trans-farnesyl Diphosphate Biosynthesis	4.66E-01	3E-01	NaN	FDPS,IDI1,GGPS1
4-aminobutyrate Degradation I	4.66E-01	3E-01	NaN	SUCLG2,ABAT,NAD+
Tryptophan Degradation III (Eukaryotic)	4.6E-01	2.39E-01	NaN	ACMSD,NADPH,L3HYPDH,HAAO,ACAT1,NADP,EHHADH,HSD17B4,HADH,HSD17B8,NAD+
Superpathway of Serine and Glycine Biosynthesis I	4.51E-01	2.63E-01	NaN	PSAT1,PSPH,SHMT1,phosphate,NAD+
Histidine Degradation VI	4.51E-01	2.63E-01	NaN	CYP11A1,MICAL1,HAL,AMDHD1,CYP4F11
DNA damage-induced 14-3-3σ Signaling	4.51E-01	2.63E-01	NaN	TP53,CCNE1,SFN,CDK2,CCNB1
1D-myo-inositol Hexakisphosphate Biosynthesis II (Mammalian)	4.51E-01	2.5E-01	NaN	SYNJ2,CALM1 (includes others),ATP,INPP5B,phosphate,ITPKA,INPP5D
ErbB4 Signaling	4.5E-01	2.3E-01	0.728	PIK3C2B,NRAS,GRB2,PIK3R1,HRAS,PDPK1,PLCG1,KRAS,SHC1,MAP2K2,PTPN11,PRKCD,MAPK3,PRKCE,IRS2,PIK3CD,PIK3R2
All-trans-decaprenyl Diphosphate Biosynthesis	4.43E-01	3.33E-01	NaN	PDSS1,PDSS2
Glycine Biosynthesis III	4.43E-01	3.33E-01	NaN	AGXT,AGXT2
S-methyl-5'-thioadenosine Degradation II	4.43E-01	3.33E-01	NaN	phosphate,MTAP
L-serine Degradation	4.43E-01	3.33E-01	NaN	SDS,SDSL
VDR/RXR Activation	4.41E-01	2.28E-01	0.000	IGFBP6,CSNK2A1,SPP1,CCNC,PPARD,HES1,SULT2A1,GADD45A,PRKCD,IGFBP3,NCOA1,CD14,PRKCE,NCOR1,IGFBP1,SEMA3B,RXRA,HSD17B2
Superpathway of D-myo-inositol (1,4,5)-trisphosphate Metabolism	4.32E-01	2.42E-01	NaN	SYNJ2,CALM1 (includes others),ATP,INPP1,INPP5B,phosphate,ITPKA,INPP5D
Spliceosomal Cycle	4.31E-01	5E-01	NaN	U2AF2
Chemokine Signaling	4.23E-01	2.27E-01	1.213	SRC,MPRIP,NRAS,CFL1,HRAS,PLCG1,KRAS,MAPK13,MAPK12,LIMK1,ROCK2,CALM1 (includes others),FOS,MAPK14,MAP2K2,MAPK3,CAMK2B
Role of NFAT in Regulation of the Immune Response	4.09E-01	2.17E-01	-0.186	FYN,PIK3R1,CD4,NFKBIE,HRAS,KRAS,GNG7,CSNK1E,IKBKB,IKBKG,NFAT5,MAP2K2,HLA-DMA,PPP3R1,MAPK3,HLA-DRA,XPO1,IRS2,PIK3R2,GNG5,GNB1L,ORAI1,PIK3C2B,NRAS,GRB2,FCGR2A,GNA12,CSNK1D,MEF2A,PLCG1,IKBKE,PPP3CC,ITPR1,CALM1 (includes others),RCAN1,FOS,PTPN11,ITPR3,FCER1G,IKBKAP,PIK3CD
Neuropathic Pain Signaling In Dorsal Horn Neurons	4.08E-01	2.2E-01	-0.392	PIK3R1,NOTUM,GRINA,MAPK3,CREB1,PRKAR1B,PRKCE,IRS2,PIK3R2,CAMK2B,PIK3C2B,SRC,GRM8,GRB2,PRKAR2A,PLCG1,PLCL2,ITPR1,FOS,PTPN11,PRKCD,ITPR3,PRKAG2,PIK3CD,ELK1,GRIA3
Isoleucine Degradation I	4.08E-01	2.41E-01	NaN	ECHS1,ACAD8,ACAT1,ACADSB,EHHADH,SDS,NAD+
Role of RIG1-like Receptors in Antiviral Innate Immunity	4.04E-01	2.33E-01	-1.000	DHX58,TANK,IKBKB,IRF7,IKBKG,RIPK1,NFKBIE,IKBKE,TBK1,TRIM25
Role of NFAT in Cardiac Hypertrophy	4.01E-01	2.16E-01	0.926	ATP,PIK3R1,NOTUM,HRAS,KRAS,MAPK13,GNG7,TGFBR2,SHC1,MAP2K2,MAPK3,PPP3R1,HDAC11,PRKAR1B,PRKCE,IRS2,PIK3R2,GNG5,GNB1L,CAMK2B,PIK3C2B,SRC,MAP2K7,NRAS,HDAC2,GRB2,PRKAR2A,MEF2A,PLCG1,PPP3CC,PLCL2,ITPR1,MAPK12,CALM1 (includes others),RCAN1,MAPK14,PTPN11,PRKCD,ITPR3,TGFB3,PRKAG2,MAP2K3,PIK3CD
4-hydroxyproline Degradation I	3.93E-01	2.73E-01	NaN	ALDH4A1,HOGA1,NAD+
Rapoport-Luebering Glycolytic Shunt	3.93E-01	2.73E-01	NaN	PGAM1,TIGAR,phosphate
Phenylalanine Degradation I (Aerobic)	3.93E-01	2.73E-01	NaN	PAH,PCBD1,NAD+
Colorectal Cancer Metastasis Signaling	3.92E-01	2.14E-01	0.289	WNT3,BAD,AXIN1,MSH3,PIK3R1,HRAS,KRAS,MYC,TGFBR2,VEGFA,RHOG,MAP2K2,MAPK3,IRS2,RND2,TP53,PIK3C2B,FZD9,STAT3,TCF3,MAPK12,BCL2L1,RND3,PTPN11,TGFB3,PIK3CD,MMP7,ATP,VEGFB,PDGFC,MLH1,GNG7,ARRB1,RHOD,PRKAR1B,MMP11,PIK3R2,GNB1L,STAT1,RHOF,GNG5,EGFR,SRC,NRAS,GRB2,PRKAR2A,BAX,TCF7L1,BIRC5,FOS,FZD4,PRKAG2,MSH6,LRP1
Maturity Onset Diabetes of Young (MODY) Signaling	3.81E-01	2.4E-01	NaN	ATP,PKLR,ALDOB,SLC2A2,GAPDH,HNF4A
Dopamine Receptor Signaling	3.79E-01	2.2E-01	0.000	GCH1,ATP,PPP2R5D,PPP1R3C,PPP2R5B,PRKAR2A,PPP2R3B,PPP2R5A,PPP1CC,PPP2R1A,MAOB,PTS,PRKAR1B,PRKAG2,PPP2R5C,PPP2R2C,DRD4,PPP1CA,PCBD1,PPP2R1B
Ceramide Biosynthesis	3.68E-01	2.5E-01	NaN	NADPH,SPTLC1,NADP,KDSR
tRNA Charging	3.68E-01	2.2E-01	NaN	ATP,RARS2,MARS2,DARS2,MARS,QARS,EPRS,FARSB,FARSA,WARS,LARS,TARS2,YARS2,VARS2,KARS,EARS2,VARS,IARS
CREB Signaling in Neurons	3.63E-01	2.14E-01	-0.180	ATP,POLR2D,PIK3R1,NOTUM,HRAS,KRAS,GNG7,SHC1,POLR2A,POLR2C,MAP2K2,MAPK3,CREB1,PRKAR1B,PRKCE,IRS2,PIK3R2,GNG5,GNB1L,POLR2L,CAMK2B,POLR2I,PIK3C2B,NRAS,GRB2,GRM8,GNA12,PRKAR2A,TBP,PLCG1,PLCL2,ITPR1,CALM1 (includes others),PTPN11,PRKCD,ITPR3,PRKAG2,PIK3CD,RPS6KA1,ELK1,GRIA3
Circadian Rhythm Signaling	3.57E-01	2.29E-01	NaN	CSNK1E,PER3,ARNTL,CRY2,CREB1,CSNK1D,CLOCK,GRINA
Factors Promoting Cardiogenesis in Vertebrates	3.57E-01	2.17E-01	NaN	BMP4,WNT3,AXIN1,TGFBR3,BMPR2,FZD9,TCF7L1,TCF3,TGFBR2,CCNE1,FZD4,MAPK14,BMPR1A,PRKCD,TGFB3,PRKCE,DKK1,LRP1,CDK2,BMP1
Spermine Biosynthesis	3.55E-01	2.86E-01	NaN	SMS,AMD1
Proline Degradation	3.55E-01	2.86E-01	NaN	ALDH4A1,NAD+
Glutamine Biosynthesis I	3.55E-01	2.86E-01	NaN	ATP,phosphate
Spermidine Biosynthesis I	3.55E-01	2.86E-01	NaN	SRM,AMD1
Fatty Acid Biosynthesis Initiation II	3.55E-01	2.86E-01	NaN	OXSM,FASN
Tyrosine Biosynthesis IV	3.55E-01	2.86E-01	NaN	PAH,PCBD1
Glutamate Biosynthesis II	3.55E-01	2.86E-01	NaN	NADPH,NADP
Glutamate Degradation X	3.55E-01	2.86E-01	NaN	NADPH,NADP
Transcriptional Regulatory Network in Embryonic Stem Cells	3.49E-01	2.25E-01	NaN	TRIM24,CDYL,MEIS1,TCF7L1,STAT3,HNF4A,FOXC1,ONECUT1,SMARCAD1
Nitric Oxide Signaling in the Cardiovascular System	3.47E-01	2.14E-01	0.200	KNG1,PIK3R1,SLC7A1,VEGFB,ARG2,NOS3,PDGFC,VEGFA,HSP90B1,MAP2K2,HSP90AB1,MAPK3,PRKAA1,PRKAR1B,PRKCE,IRS2,PIK3R2,PIK3C2B,GRB2,PRKAR2A,ITPR1,CALM1 (includes others),PTPN11,PRKCD,ITPR3,PRKAG2,PIK3CD
Retinoic acid Mediated Apoptosis Signaling	3.43E-01	2.19E-01	-1.387	PARP10,PARP2,ZC3HAV1,PARP8,TNFSF10,PARP3,PARP9,IRF1,BID,CFLAR,RXRA,TNFRSF10A,IFNAR1,PARP14
Lipid Antigen Presentation by CD1	3.41E-01	2.31E-01	NaN	B2M,CALR,AP1G2,AP2B1,FCER1G,PSAP
Leucine Degradation I	3.41E-01	2.31E-01	NaN	ATP,phosphate,MCCC1,HMGCL,ACADM,NAD+
UDP-N-acetyl-D-galactosamine Biosynthesis II	3.41E-01	2.31E-01	NaN	HK1,GNPDA1,ATP,HK2,PGM3,GNPDA2
Ascorbate Recycling (Cytosolic)	3.33E-01	2.5E-01	NaN	NADPH,NADP,NAD+
Glutamate Degradation III (via 4-aminobutyrate)	3.33E-01	2.5E-01	NaN	SUCLG2,ABAT,NAD+
Leptin Signaling in Obesity	3.21E-01	2.13E-01	0.000	PIK3C2B,SOCS3,ATP,LEP,GRB2,PIK3R1,PRKAR2A,NOTUM,PLCG1,PLCL2,STAT3,MAP2K2,PTPN11,MAPK3,PRKAR1B,PRKAG2,IRS2,PIK3CD,PIK3R2
NAD Biosynthesis from 2-amino-3-carboxymuconate Semialdehyde	3.2E-01	2.35E-01	NaN	ATP,ABL1,NMNAT3,NAD+
CMP-N-acetylneuraminate Biosynthesis I (Eukaryotes)	3.2E-01	2.35E-01	NaN	GNE,ATP,phosphate,NANP
Phosphatidylcholine Biosynthesis I	3.2E-01	2.35E-01	NaN	ATP,CHKA,CHPT1,CHKB
Pyrimidine Deoxyribonucleotides De Novo Biosynthesis I	3.19E-01	2.2E-01	NaN	TYMS,DUT,NME1,ATP,NME2,PCK1,NME7,RRM1,NME6
FGF Signaling	3.17E-01	2.13E-01	1.342	PIK3C2B,GRB2,CRKL,PIK3R1,HRAS,PLCG1,CRK,ITPR1,STAT3,MAPK13,MAP3K5,MAPK12,MAPK14,PTPN11,MAPK3,CREB1,IRS2,MAP2K3,PIK3CD,PIK3R2
Choline Biosynthesis III	3.11E-01	2.27E-01	NaN	HMOX1,PLD2,GPLD1,CHPT1,PLD6
D-myo-inositol (1,4,5)-trisphosphate Degradation	3.11E-01	2.27E-01	NaN	SYNJ2,INPP1,INPP5B,phosphate,INPP5D
Glucocorticoid Biosynthesis	3.11E-01	2.27E-01	NaN	NADPH,EBP,NADP,CYP21A2,NAD+
Mineralocorticoid Biosynthesis	3.11E-01	2.27E-01	NaN	NADPH,EBP,NADP,CYP21A2,NAD+
Pyrimidine Ribonucleotides De Novo Biosynthesis	3.05E-01	2.14E-01	NaN	SLC25A42,NME1,ATP,ENTPD6,CTPS2,NME2,phosphate,PCK1,CAD,NME7,CANT1,NME6
Lanosterol Biosynthesis	3.01E-01	3.33E-01	NaN	LSS
D-mannose Degradation	3.01E-01	3.33E-01	NaN	MPI
Alanine Biosynthesis III	3.01E-01	3.33E-01	NaN	NFS1
Phenylalanine Degradation IV (Mammalian, via Side Chain)	2.99E-01	2.19E-01	NaN	ALDH2,MAOB,ATP,HPD,SLC27A2,SLC27A3,NAD+
eNOS Signaling	2.94E-01	2.08E-01	-0.392	KNG1,ATP,PRKAB1,PIK3R1,VEGFB,SLC7A1,PDPK1,NOS3,HSPA5,PDGFC,VEGFA,CCNA2,HSPA4,HSP90B1,HSP90AB1,PRKAA1,PRKAR1B,PRKCE,IRS2,PIK3R2,CHRNA5,PIK3C2B,CHRNA4,GRB2,PRKAR2A,PLCG1,ITPR1,CALM1 (includes others),LPAR6,AQP9,PTPN11,PRKCD,ITPR3,PRKAG2,PIK3CD
Myo-inositol Biosynthesis	2.87E-01	2.5E-01	NaN	ISYNA1,phosphate
Morphine Biosynthesis	2.87E-01	2.5E-01	NaN	NADPH,NADP
Asparagine Biosynthesis I	2.87E-01	2.5E-01	NaN	ATP,ASNS
Dolichol and Dolichyl Phosphate Biosynthesis	2.82E-01	2.31E-01	NaN	NADPH,DOLK,NADP
Tetrapyrrole Biosynthesis II	2.82E-01	2.31E-01	NaN	ALAD,ALAS1,HMBS
Pentose Phosphate Pathway (Non-oxidative Branch)	2.82E-01	2.31E-01	NaN	RPE,TKT,RPIA
Noradrenaline and Adrenaline Degradation	2.81E-01	2.11E-01	NaN	ADH6,ALDH4A1,ALDH2,MAOB,ALDH1L1,DHRS2,ALDH1A2,ALDH3B1,ALDH9A1,ADH4,DHRS4,NAD+
Folate Polyglutamylation	2.78E-01	2.22E-01	NaN	MTHFD1L,ATP,SHMT1,phosphate
Chondroitin Sulfate Degradation (Metazoa)	2.75E-01	2.17E-01	NaN	HYAL3,HYAL2,MGEA5,HEXB,ARSB
Heme Biosynthesis II	2.75E-01	2.17E-01	NaN	PPOX,FECH,ALAD,ALAS1,HMBS
Docosahexaenoic Acid (DHA) Signaling	2.6E-01	2.07E-01	NaN	BCL2L1,PIK3C2B,BAD,PTPN11,GRB2,PIK3R1,BID,PDPK1,IRS2,PIK3CD,PIK3R2,BAX
Ubiquinol-10 Biosynthesis (Eukaryotic)	2.43E-01	2.07E-01	NaN	CYP11A1,NADPH,MICAL1,NADP,CYP4F11,BCKDHB
γ-glutamyl Cycle	2.43E-01	2.07E-01	NaN	ATP,GCLC,phosphate,GCLM,GGT1,ANPEP
Role of JAK1, JAK2 and TYK2 in Interferon Signaling	2.43E-01	2.08E-01	NaN	STAT2,STAT3,STAT1,IFNAR2,IFNAR1
Epoxysqualene Biosynthesis	2.34E-01	2.22E-01	NaN	NADPH,NADP
2-ketoglutarate Dehydrogenase Complex	2.34E-01	2.22E-01	NaN	DHTKD1,NAD+
Guanine and Guanosine Salvage I	2.34E-01	2.22E-01	NaN	HPRT1,phosphate
Methylglyoxal Degradation VI	2.34E-01	2.22E-01	NaN	LDHD,NAD+
Cardiolipin Biosynthesis II	2.34E-01	2.22E-01	NaN	phosphate,PGS1
Oxidized GTP and dGTP Detoxification	2.34E-01	2.22E-01	NaN	RUVBL2,NUDT1
Thio-molybdenum Cofactor Biosynthesis	2.19E-01	2.5E-01	NaN	MOCOS
Putrescine Biosynthesis III	2.19E-01	2.5E-01	NaN	ODC1
